# Supplementary material for: Evolution of Escherichia coli strains under competent or compromised adaptive immunity
Source: PLoS Pathog. 2025 Apr 24;21(4):e1012442. doi: 10.1371/journal.ppat.1012442 (PMC12021133; doi:10.1371/journal.ppat.1012442)
Supplement: S1 Table — (XLSX) [file ppat.1012442.s008.xlsx]

## Sheet: Table S1 
ImmuneStatus	mouse	Strain	day	log10CFU	2SE
WT	WT1	A	1	8.34	0.12
WT	WT1	A	3	8.33	0.08
WT	WT1	A	6	8.18	0.13
WT	WT1	A	8	7.98	0.08
WT	WT1	A	14	8.47	0.08
WT	WT1	A	21	8.18	0.09
WT	WT1	A	27	8.2	0.1
WT	WT1	A	55	8.44	0.06
WT	WT1	A	83	8.2	0.11
WT	WT1	A	112	8.06	0.11
WT	WT2	A	1	8.27	0.07
WT	WT2	A	3	8.05	0.11
WT	WT2	A	6	8.39	0.13
WT	WT2	A	8	8.21	0.17
WT	WT2	A	14	8.22	0.17
WT	WT2	A	21	8.52	0.07
WT	WT2	A	27	8.16	0.2
WT	WT2	A	55	8.3	0.07
WT	WT2	A	83	8.18	0.08
WT	WT2	A	112	8.16	0.09
WT	WT2	A	140	8.16	0.19
WT	WT2	A	169	7.36	0.09
WT	WT3	A	1	8.39	0.07
WT	WT3	A	3	8.29	0.11
WT	WT3	A	6	8.38	0.07
WT	WT3	A	8	7.82	0.07
WT	WT3	A	14	8.25	0.1
WT	WT3	A	21	8.54	0.12
WT	WT3	A	27	8.22	0.07
WT	WT3	A	55	8.24	0.14
WT	WT3	A	83	8.08	0.13
WT	WT3	A	112	8.25	0.05
WT	WT3	A	140	8.01	0.26
WT	WT3	A	169	8.19	0.1
WT	WT4	A	1	8.24	0.04
WT	WT4	A	3	8.04	0.11
WT	WT4	A	6	7.65	0.09
WT	WT4	A	8	7.58	0.11
WT	WT4	A	14	7.92	0.08
WT	WT4	A	21	8.42	0.06
WT	WT4	A	27	8.04	0.06
WT	WT4	A	55	8.23	0.13
WT	WT4	A	83	8.01	0.17
WT	WT4	A	112	8.19	0.03
WT	WT4	A	140	7.78	0.09
WT	WT4	A	169	7.87	0.09
WT	WT5	A	1	8.39	0.07
WT	WT5	A	3	7.83	0.07
WT	WT5	A	6	7.69	0.15
WT	WT5	A	8	7.65	0.09
WT	WT5	A	14	8.07	0.11
WT	WT5	A	21	8.51	0.06
WT	WT5	A	27	7.93	0.1
WT	WT5	A	55	7.98	0.12
WT	WT5	A	83	8.01	0.13
WT	WT5	A	112	8.23	0.05
WT	WT5	A	140	7.95	0.17
WT	WT5	A	169	8.22	0.09
WT	WT6	A	1	8	0.11
WT	WT6	A	3	8.12	0.2
WT	WT6	A	6	8.26	0.16
WT	WT6	A	8	7.72	0.08
WT	WT6	A	14	8.09	0.04
WT	WT6	A	21	8.46	0.08
WT	WT6	A	27	8.18	0.16
WT	WT1	B1	1	10.51	0.17
WT	WT1	B1	3	10.51	0.17
WT	WT1	B1	6	10.43	0.12
WT	WT1	B1	8	10.13	0.06
WT	WT1	B1	14	10.33	0.07
WT	WT1	B1	21	10.27	0.09
WT	WT1	B1	27	10.01	0.07
WT	WT1	B1	55	9.83	0.07
WT	WT1	B1	83	10.18	0.11
WT	WT1	B1	112	9.87	0.14
WT	WT2	B1	1	10.36	0.15
WT	WT2	B1	3	10.34	0.06
WT	WT2	B1	6	10.46	0.1
WT	WT2	B1	8	10.32	0.11
WT	WT2	B1	14	10.28	0.14
WT	WT2	B1	21	10.56	0.09
WT	WT2	B1	27	10.2	0.29
WT	WT2	B1	55	10.1	0.18
WT	WT2	B1	83	10.24	0.13
WT	WT2	B1	112	10.25	0.12
WT	WT2	B1	140	10.19	0.07
WT	WT2	B1	169	9.02	0.09
WT	WT3	B1	1	10.55	0.13
WT	WT3	B1	3	10.39	0.09
WT	WT3	B1	6	10.3	0.13
WT	WT3	B1	8	10.09	0.1
WT	WT3	B1	14	9.9	0.08
WT	WT3	B1	21	10.49	0.06
WT	WT3	B1	27	10.12	0.17
WT	WT3	B1	55	10.33	0.11
WT	WT3	B1	83	10.24	0.12
WT	WT3	B1	112	10.31	0.1
WT	WT3	B1	140	10.24	0.1
WT	WT3	B1	169	9.97	0.1
WT	WT4	B1	1	10.43	0.11
WT	WT4	B1	3	10.44	0.02
WT	WT4	B1	6	10.23	0.11
WT	WT4	B1	8	10.15	0.12
WT	WT4	B1	14	10.28	0.05
WT	WT4	B1	21	10.58	0.12
WT	WT4	B1	27	10.13	0.05
WT	WT4	B1	55	10.32	0.11
WT	WT4	B1	83	9.93	0.05
WT	WT4	B1	112	10.22	0.08
WT	WT4	B1	140	10.08	0.07
WT	WT4	B1	169	9.84	0.11
WT	WT5	B1	1	10.34	0.14
WT	WT5	B1	3	10.35	0.16
WT	WT5	B1	6	10.11	0.14
WT	WT5	B1	8	10.12	0.06
WT	WT5	B1	14	10.41	0.03
WT	WT5	B1	21	10.48	0.05
WT	WT5	B1	27	10.1	0.14
WT	WT5	B1	55	10.32	0.06
WT	WT5	B1	83	9.86	0.04
WT	WT5	B1	112	10.08	0.12
WT	WT5	B1	140	9.96	0.22
WT	WT5	B1	169	9.57	0.09
WT	WT6	B1	1	10.35	0.09
WT	WT6	B1	3	10.39	0.12
WT	WT6	B1	6	10.54	0.05
WT	WT6	B1	8	10.07	0.12
WT	WT6	B1	14	10.28	0.09
WT	WT6	B1	21	10.56	0.11
WT	WT6	B1	27	10.14	0.08
RagKO	RagKO1	A	1	7.83	0.13
RagKO	RagKO1	A	3	7.76	0.11
RagKO	RagKO1	A	6	7.77	0.1
RagKO	RagKO1	A	8	7.44	0.11
RagKO	RagKO1	A	14	7.55	0.05
RagKO	RagKO1	A	21	7.99	0.1
RagKO	RagKO1	A	28	7.99	0.13
RagKO	RagKO1	A	55	8.13	0.09
RagKO	RagKO1	A	84	8.01	0.11
RagKO	RagKO1	A	111	8.1	0.12
RagKO	RagKO1	A	140	7.85	0.17
RagKO	RagKO1	A	168	7.62	0.18
RagKO	RagKO2	A	1	7.75	0.15
RagKO	RagKO2	A	3	7.75	0.1
RagKO	RagKO2	A	6	8.12	0.18
RagKO	RagKO2	A	8	7.57	0.06
RagKO	RagKO2	A	14	7.79	0.23
RagKO	RagKO2	A	21	7.85	0.12
RagKO	RagKO2	A	28	8.1	0.11
RagKO	RagKO2	A	55	7.9	0.07
RagKO	RagKO2	A	84	7.56	0.12
RagKO	RagKO2	A	111	7.88	0.11
RagKO	RagKO2	A	140	7.89	0.15
RagKO	RagKO2	A	168	7.5	0.05
RagKO	RagKO3	A	1	7.62	0.09
RagKO	RagKO3	A	3	7.89	0.03
RagKO	RagKO3	A	6	7.73	0.07
RagKO	RagKO3	A	8	7.86	0.05
RagKO	RagKO3	A	14	7.68	0.02
RagKO	RagKO3	A	21	7.9	0.1
RagKO	RagKO3	A	28	8.32	0.14
RagKO	RagKO3	A	55	8.14	0.15
RagKO	RagKO3	A	84	7.73	0.11
RagKO	RagKO4	A	1	7.93	0.11
RagKO	RagKO4	A	3	8.05	0.11
RagKO	RagKO4	A	6	8.19	0.12
RagKO	RagKO4	A	8	7.88	0.08
RagKO	RagKO4	A	14	7.76	0.09
RagKO	RagKO4	A	21	7.86	0.06
RagKO	RagKO4	A	28	7.96	0.09
RagKO	RagKO4	A	55	8.1	0.14
RagKO	RagKO4	A	84	8	0.12
RagKO	RagKO4	A	111	7.9	0.11
RagKO	RagKO4	A	140	8.15	0.17
RagKO	RagKO4	A	168	7.93	0.08
RagKO	RagKO5	A	1	7.67	0.05
RagKO	RagKO5	A	3	8.3	0.14
RagKO	RagKO5	A	6	8	0.15
RagKO	RagKO5	A	8	7.7	0.12
RagKO	RagKO5	A	14	7.74	0.12
RagKO	RagKO5	A	21	7.93	0.1
RagKO	RagKO5	A	28	8.05	0.06
RagKO	RagKO5	A	55	8.05	0.07
RagKO	RagKO5	A	84	7.75	0.1
RagKO	RagKO5	A	111	8.15	0.03
RagKO	RagKO5	A	140	8.07	0.11
RagKO	RagKO5	A	168	7.62	0.11
RagKO	RagKO6	A	1	7.78	0.15
RagKO	RagKO6	A	3	7.99	0.21
RagKO	RagKO6	A	6	8.02	0.05
RagKO	RagKO6	A	8	7.74	0.17
RagKO	RagKO6	A	14	7.84	0.18
RagKO	RagKO6	A	21	7.85	0.14
RagKO	RagKO6	A	28	8.25	0.1
RagKO	RagKO6	A	55	7.97	0.12
RagKO	RagKO6	A	84	7.73	0.08
RagKO	RagKO6	A	111	7.89	0.09
RagKO	RagKO6	A	140	7.94	0.15
RagKO	RagKO6	A	168	7.94	0.08
RagKO	RagKO1	B1	1	10.33	0.19
RagKO	RagKO1	B1	3	10.58	0.11
RagKO	RagKO1	B1	6	10.54	0.18
RagKO	RagKO1	B1	8	10.35	0.05
RagKO	RagKO1	B1	14	10.34	0.13
RagKO	RagKO1	B1	21	10.6	0.09
RagKO	RagKO1	B1	28	10.42	0.13
RagKO	RagKO1	B1	55	10.54	0.18
RagKO	RagKO1	B1	84	10.36	0.14
RagKO	RagKO1	B1	111	10.31	0.09
RagKO	RagKO1	B1	140	10.19	0.08
RagKO	RagKO1	B1	168	9.98	0.07
RagKO	RagKO2	B1	1	10.38	0.06
RagKO	RagKO2	B1	3	10.64	0.07
RagKO	RagKO2	B1	6	10.79	0.09
RagKO	RagKO2	B1	8	10.39	0.1
RagKO	RagKO2	B1	14	10.37	0.04
RagKO	RagKO2	B1	21	10.44	0.07
RagKO	RagKO2	B1	28	10.47	0.08
RagKO	RagKO2	B1	55	10.63	0.11
RagKO	RagKO2	B1	84	10.07	0.13
RagKO	RagKO2	B1	111	10.2	0.11
RagKO	RagKO2	B1	140	10.38	0.07
RagKO	RagKO2	B1	168	10.08	0.06
RagKO	RagKO3	B1	1	10.07	0.25
RagKO	RagKO3	B1	3	10.73	0.11
RagKO	RagKO3	B1	6	10.69	0.12
RagKO	RagKO3	B1	8	10.65	0.11
RagKO	RagKO3	B1	14	10.32	0.06
RagKO	RagKO3	B1	21	10.52	0.12
RagKO	RagKO3	B1	28	10.68	0.05
RagKO	RagKO3	B1	55	10.64	0.17
RagKO	RagKO3	B1	84	10.23	0.07
RagKO	RagKO4	B1	1	10.39	0.09
RagKO	RagKO4	B1	3	10.57	0.09
RagKO	RagKO4	B1	6	10.69	0.02
RagKO	RagKO4	B1	8	10.46	0.13
RagKO	RagKO4	B1	14	10.33	0.06
RagKO	RagKO4	B1	21	10.4	0.09
RagKO	RagKO4	B1	28	10.29	0.1
RagKO	RagKO4	B1	55	10.45	0.07
RagKO	RagKO4	B1	84	10.13	0.08
RagKO	RagKO4	B1	111	10.02	0.13
RagKO	RagKO4	B1	140	10.4	0.26
RagKO	RagKO4	B1	168	10	0.18
RagKO	RagKO5	B1	1	10.34	0.17
RagKO	RagKO5	B1	3	10.8	0.08
RagKO	RagKO5	B1	6	10.69	0.08
RagKO	RagKO5	B1	8	10.44	0.14
RagKO	RagKO5	B1	14	10.33	0.07
RagKO	RagKO5	B1	21	10.47	0.11
RagKO	RagKO5	B1	28	10.37	0.13
RagKO	RagKO5	B1	55	10.41	0.1
RagKO	RagKO5	B1	84	10.04	0.11
RagKO	RagKO5	B1	111	10.32	0.11
RagKO	RagKO5	B1	140	10.35	0.05
RagKO	RagKO5	B1	168	10.07	0.15
RagKO	RagKO6	B1	1	10.21	0.12
RagKO	RagKO6	B1	3	10.52	0.04
RagKO	RagKO6	B1	6	10.6	0.12
RagKO	RagKO6	B1	8	10.46	0.12
RagKO	RagKO6	B1	14	10.38	0.14
RagKO	RagKO6	B1	21	10.43	0.09
RagKO	RagKO6	B1	28	10.57	0.12
RagKO	RagKO6	B1	55	10.44	0.25
RagKO	RagKO6	B1	84	10.11	0.14
RagKO	RagKO6	B1	111	10.12	0.09
RagKO	RagKO6	B1	140	10.35	0.09
RagKO	RagKO6	B1	168	10.18	0.1
