# Supplementary material for: Evolution of Escherichia coli strains under competent or compromised adaptive immunity
Source: PLoS Pathog. 2025 Apr 24;21(4):e1012442. doi: 10.1371/journal.ppat.1012442 (PMC12021133; doi:10.1371/journal.ppat.1012442)
Supplement: S2 Table — (XLSX) [file ppat.1012442.s009.xlsx]

## Sheet: Table S2
Genotype	Mouse	Day	GutSection	Strain	Log10Ecoli	SELog10Ecoli
WT2	2W	169	1Duodenum	A	0	0
WT2	2W	169	2Jejunum	A	2.78	0.05
WT2	2W	169	3Ileum	A	4.92	0.01
WT2	2W	169	4Cecum	A	7.97	0.02
WT2	2W	169	5Colon	A	8.07	0.03
WT2	2W	169	6Rectum	A	8.18	0.02
WT3	3W	169	1Duodenum	A	3.38	0.07
WT3	3W	169	2Jejunum	A	7.06	0.01
WT3	3W	169	3Ileum	A	7.21	0.03
WT3	3W	169	4Cecum	A	8.11	0.01
WT3	3W	169	5Colon	A	8.5	0.03
WT3	3W	169	6Rectum	A	8.62	0.03
WT4	4W	169	1Duodenum	A	3.04	0.03
WT4	4W	169	2Jejunum	A	4.35	0.01
WT4	4W	169	3Ileum	A	4.16	0.02
WT4	4W	169	4Cecum	A	7.35	0.03
WT4	4W	169	5Colon	A	7.53	0.01
WT4	4W	169	6Rectum	A	7.31	0.01
WT5	5W	169	1Duodenum	A	3.13	0.04
WT5	5W	169	2Jejunum	A	5.66	0.01
WT5	5W	169	3Ileum	A	6.71	0.01
WT5	5W	169	4Cecum	A	7.77	0.04
WT5	5W	169	5Colon	A	7.43	0.03
WT5	5W	169	6Rectum	A	7.43	0.03
WT2	2W	169	1Duodenum	B1	5.96	0.03
WT2	2W	169	2Jejunum	B1	7.62	0.01
WT2	2W	169	3Ileum	B1	8.75	0.02
WT2	2W	169	4Cecum	B1	9.68	0.02
WT2	2W	169	5Colon	B1	9.55	0.01
WT2	2W	169	6Rectum	B1	9.47	0.02
WT3	3W	169	1Duodenum	B1	8.17	0.02
WT3	3W	169	2Jejunum	B1	9.82	0.02
WT3	3W	169	3Ileum	B1	9.83	0.03
WT3	3W	169	4Cecum	B1	9.64	0.02
WT3	3W	169	5Colon	B1	9.56	0.02
WT3	3W	169	6Rectum	B1	9.5	0.05
WT4	4W	169	1Duodenum	B1	6.47	0
WT4	4W	169	2Jejunum	B1	8.51	0
WT4	4W	169	3Ileum	B1	8.72	0.01
WT4	4W	169	4Cecum	B1	9.27	0.05
WT4	4W	169	5Colon	B1	9.44	0.01
WT4	4W	169	6Rectum	B1	9.26	0.03
WT5	5W	169	1Duodenum	B1	6.31	0.02
WT5	5W	169	2Jejunum	B1	8.9	0.02
WT5	5W	169	3Ileum	B1	9.14	0.04
WT5	5W	169	4Cecum	B1	9.22	0.03
WT5	5W	169	5Colon	B1	8.63	0.01
WT5	5W	169	6Rectum	B1	8.9	0.03
Rag2KO1	1R	174	1Duodenum	A	0	0
Rag2KO1	1R	174	2Jejunum	A	2.00792	0.0580766
Rag2KO1	1R	174	3Ileum	A	0	0
Rag2KO1	1R	174	4Cecum	A	6.9891	0.00931442
Rag2KO1	1R	174	5Colon	A	7.07534	0
Rag2KO1	1R	174	6Rectum	A	7.105	0.0261509
Rag2KO2	2R	174	1Duodenum	A	0	0
Rag2KO2	2R	174	2Jejunum	A	0	0
Rag2KO2	2R	174	3Ileum	A	5.92991	0.0307776
Rag2KO2	2R	174	4Cecum	A	7.03286	0.00860789
Rag2KO2	2R	174	5Colon	A	7.63804	0.0394793
Rag2KO2	2R	174	6Rectum	A	6.93126	0.0712763
Rag2KO4	4R	174	1Duodenum	A	0	0
Rag2KO4	4R	174	2Jejunum	A	3.89872	0.0408794
Rag2KO4	4R	174	3Ileum	A	4.08513	0.0137964
Rag2KO4	4R	174	4Cecum	A	6.42524	0.042395
Rag2KO4	4R	174	5Colon	A	7.40859	0.0210248
Rag2KO4	4R	174	6Rectum	A	7.15529	0.0181626
Rag2KO5	5R	174	1Duodenum	A	2.61417	0.100122
Rag2KO5	5R	174	2Jejunum	A	2.82511	0.0512419
Rag2KO5	5R	174	3Ileum	A	3.41048	0.0435481
Rag2KO5	5R	174	4Cecum	A	7.2353	0.00628955
Rag2KO5	5R	174	5Colon	A	7.00498	0.0255796
Rag2KO5	5R	174	6Rectum	A	7.15536	0.0152544
Rag2KO6	6R	174	1Duodenum	A	2.30327	0.0997722
Rag2KO6	6R	174	2Jejunum	A	3.58168	0.0364846
Rag2KO6	6R	174	3Ileum	A	5.93556	0.0506915
Rag2KO6	6R	174	4Cecum	A	6.91299	0.00555121
Rag2KO6	6R	174	5Colon	A	7.07876	0.0238921
Rag2KO6	6R	174	6Rectum	A	7.05835	0.0170877
Rag2KO1	1R	174	1Duodenum	B1	3.37479	0.0272151
Rag2KO1	1R	174	2Jejunum	B1	4.46013	0.00583004
Rag2KO1	1R	174	3Ileum	B1	5.08855	0.0150822
Rag2KO1	1R	174	4Cecum	B1	9.18354	0.00146633
Rag2KO1	1R	174	5Colon	B1	9.21641	0.0209928
Rag2KO1	1R	174	6Rectum	B1	9.53788	0.0101138
Rag2KO2	2R	174	1Duodenum	B1	5.31891	0.0307566
Rag2KO2	2R	174	2Jejunum	B1	5.89568	0.0414952
Rag2KO2	2R	174	3Ileum	B1	8.99201	0.0211465
Rag2KO2	2R	174	4Cecum	B1	9.66497	0.0240636
Rag2KO2	2R	174	5Colon	B1	9.64263	0.0125071
Rag2KO2	2R	174	6Rectum	B1	9.53491	0.0141649
Rag2KO4	4R	174	1Duodenum	B1	5.35168	0.0365013
Rag2KO4	4R	174	2Jejunum	B1	6.91655	0.00942377
Rag2KO4	4R	174	3Ileum	B1	8.82378	0.0141491
Rag2KO4	4R	174	4Cecum	B1	8.61849	0.0338455
Rag2KO4	4R	174	5Colon	B1	9.38055	0.00917574
Rag2KO4	4R	174	6Rectum	B1	9.32607	0.0200337
Rag2KO5	5R	174	1Duodenum	B1	4.81666	0.0479941
Rag2KO5	5R	174	2Jejunum	B1	5.89364	0.0436983
Rag2KO5	5R	174	3Ileum	B1	7.44328	0.00768843
Rag2KO5	5R	174	4Cecum	B1	9.7386	0.0236476
Rag2KO5	5R	174	5Colon	B1	9.51208	0.00985189
Rag2KO5	5R	174	6Rectum	B1	9.57681	0.031611
Rag2KO6	6R	174	1Duodenum	B1	6.01424	0.00630176
Rag2KO6	6R	174	2Jejunum	B1	7.5108	0.0224874
Rag2KO6	6R	174	3Ileum	B1	8.69097	0.077915
Rag2KO6	6R	174	4Cecum	B1	9.4893	0.0498738
Rag2KO6	6R	174	5Colon	B1	9.43134	0.00302279
Rag2KO6	6R	174	6Rectum	B1	9.49057	0.00448228
