# Supplementary material for: Evolution of Escherichia coli strains under competent or compromised adaptive immunity
Source: PLoS Pathog. 2025 Apr 24;21(4):e1012442. doi: 10.1371/journal.ppat.1012442 (PMC12021133; doi:10.1371/journal.ppat.1012442)
Supplement: S3 Table — (XLSX) [file ppat.1012442.s010.xlsx]

## Sheet: Table S3 
mouse	day	weight_sample(g)	IgA (mg/g)	SD
WT1	27	0.0526	82.2	0.6
WT2	27	0.0438	109.8	5.5
WT3	27	0.0633	146.7	5.8
WT4	27	0.0687	120.2	3.4
WT5	27	0.0442	99.4	1.4
WT6	27	0.0373	155	2.1
WT1	112	0.0551	169.5	0.2
WT2	140	0.1079	62.2	1.3
WT3	140	0.0907	79	1.2
WT4	140	0.1309	52.9	0.7
WT5	140	0.0699	90.3	1.8
RagKO1	28	0.093	0	*	* below detection limit
RagKO2	28	0.0913	0	*
RagKO3	28	0.068	0.05	0
RagKO4	28	0.0849	0	*
RagKO5	28	0.0694	0	*
RagKO6	28	0.0808	0	*
RagKO1	140	0.0946	0	*
RagKO2	140	0.0476	0	*
RagKO3	84	0.0466	0.27	0.03
RagKO4	140	0.0496	0	*
RagKO5	140	0.0597	0.07	0.002
RagKO6	140	0.0544	0	*
