# Supplementary material for: Evolution of Escherichia coli strains under competent or compromised adaptive immunity
Source: PLoS Pathog. 2025 Apr 24;21(4):e1012442. doi: 10.1371/journal.ppat.1012442 (PMC12021133; doi:10.1371/journal.ppat.1012442)
Supplement: S4 Table — (XLSX) [file ppat.1012442.s011.xlsx]

## Sheet: Table S4
Microbiota	Strains colonizing	Mouse Genotype	Mouse ID	Adaptive Immune System	Strain sequenced	day	M(t)	gen	Rate per gen
Germ-free	A+B1	WT	WT1-GF	ON	A	27	0.934472	513	0.00182158
Germ-free	A+B1	WT	WT2-GF	ON	A	27	1.1322	513	0.00220701
Germ-free	A+B1	WT	WT3-GF	ON	A	27	1.21094	513	0.0023605
Germ-free	A+B1	WT	WT4-GF	ON	A	27	0.805383	513	0.00156995
Germ-free	A+B1	WT	WT5-GF	ON	A	27	1.00682	513	0.00196261
Germ-free	A+B1	WT	WT6-GF	ON	A	27	1.082	513	0.00210916
Germ-free	A+B1	Rag2-/-	R1-GF	OFF	A	28	2.74822	616	0.0044614
Germ-free	A+B1	Rag2-/-	R2-GF	OFF	A	28	1.614	616	0.00262013
Germ-free	A+B1	Rag2-/-	R3-GF	OFF	A	28	1.39355	616	0.00226226
Germ-free	A+B1	Rag2-/-	R4-GF	OFF	A	28	2.5931	616	0.00420958
Germ-free	A+B1	Rag2-/-	R5-GF	OFF	A	28	1.86457	616	0.0030269
Germ-free	A+B1	Rag2-/-	R6-GF	OFF	A	28	1.18359	616	0.00192141
Germ-free	A+B1	WT	WT1-GF	ON	A	112	3.63633	2128	0.0017088
Germ-free	A+B1	WT	WT2-GF	ON	A	140	4.43841	2660	0.00166857
Germ-free	A+B1	WT	WT3-GF	ON	A	140	3.36805	2660	0.00126619
Germ-free	A+B1	WT	WT4-GF	ON	A	140	2.38126	2660	0.000895212
Germ-free	A+B1	WT	WT5-GF	ON	A	140	2.911	2660	0.00109436
Germ-free	A+B1	WT	WT6-GF	ON	A	140	mouse died of natural causes
Germ-free	A+B1	Rag2-/-	R1-GF	OFF	A	140	5.8405	3080	0.00189627
Germ-free	A+B1	Rag2-/-	R2-GF	OFF	A	140	3.18065	3080	0.00103268
Germ-free	A+B1	Rag2-/-	R3-GF	OFF	A	84	2.21495	1848	0.00119856
Germ-free	A+B1	Rag2-/-	R4-GF	OFF	A	140	1.65512	3080	0.000537376
Germ-free	A+B1	Rag2-/-	R5-GF	OFF	A	140	3.07008	3080	0.000996781
Germ-free	A+B1	Rag2-/-	R6-GF	OFF	A	140	3.05247	3080	0.000991063
Germ-free	A+B1	WT	WT1-GF	ON	B1	27	2.786	513	0.0054308
Germ-free	A+B1	WT	WT2-GF	ON	B1	27	2.959	513	0.00576803
Germ-free	A+B1	WT	WT3-GF	ON	B1	27	3.11982	513	0.00608153
Germ-free	A+B1	WT	WT4-GF	ON	B1	27	3.36149	513	0.0065526
Germ-free	A+B1	WT	WT5-GF	ON	B1	27	3.3893	513	0.00660682
Germ-free	A+B1	WT	WT6-GF	ON	B1	27	3.265	513	0.00636452
Germ-free	A+B1	Rag2-/-	R1-GF	OFF	B1	28	4.406	616	0.0071526
Germ-free	A+B1	Rag2-/-	R2-GF	OFF	B1	28	3.997	616	0.00648864
Germ-free	A+B1	Rag2-/-	R3-GF	OFF	B1	28	3.1035	616	0.00503815
Germ-free	A+B1	Rag2-/-	R4-GF	OFF	B1	28	3.72435	616	0.00604602
Germ-free	A+B1	Rag2-/-	R5-GF	OFF	B1	28	4.10251	616	0.00665992
Germ-free	A+B1	Rag2-/-	R6-GF	OFF	B1	28	4.22	616	0.00685065
Germ-free	A+B1	WT	WT1-GF	ON	B1	112	4.99	2128	0.00234492
Germ-free	A+B1	WT	WT2-GF	ON	B1	140	5.778	2660	0.00217218
Germ-free	A+B1	WT	WT3-GF	ON	B1	140	5.56	2660	0.00209023
Germ-free	A+B1	WT	WT4-GF	ON	B1	140	5.49425	2660	0.00206551
Germ-free	A+B1	WT	WT5-GF	ON	B1	140	6.064	2660	0.0022797
Germ-free	A+B1	WT	WT6-GF	ON	B1	140	mouse died of natural causes
Germ-free	A+B1	Rag2-/-	R1-GF	OFF	B1	140	5.379	3080	0.00174643
Germ-free	A+B1	Rag2-/-	R2-GF	OFF	B1	140	5.65	3080	0.00183442
Germ-free	A+B1	Rag2-/-	R3-GF	OFF	B1	84	4.453	1848	0.00240963
Germ-free	A+B1	Rag2-/-	R4-GF	OFF	B1	140	4.912	3080	0.00159481
Germ-free	A+B1	Rag2-/-	R5-GF	OFF	B1	140	5.201	3080	0.00168864
Germ-free	A+B1	Rag2-/-	R6-GF	OFF	B1	140	5.322	3080	0.00172792
Divisition time of E.coli was measured in WT and Rag2KO mice in Barroso-Batista, Demengeot and Gordo 2015 Nature Communications
Divisition time of E.coli in WT estimated to be 76 minutes and in Rag2KO mice estimated to be 66 minutes
Number of generations of Ecoli per day in WT mice is				18.9474
Number of generations of Ecoli per day in Rag2KO is				21.8182
