# Supplementary material for: Evolution of Escherichia coli strains under competent or compromised adaptive immunity
Source: PLoS Pathog. 2025 Apr 24;21(4):e1012442. doi: 10.1371/journal.ppat.1012442 (PMC12021133; doi:10.1371/journal.ppat.1012442)
Supplement: S5 Table — (XLSX) [file ppat.1012442.s012.xlsx]

## Sheet: Table S5 
Adaptive Immune System	Mouse ID	day	position	mutation	freq	annotation	gene	description
OFF	R1-GF	28	899	C→T	0.051	A188V (GCA→GTA)	thrA →	fused aspartokinase I and homoserine dehydrogenase I
OFF	R1-GF	28	265731	A→G	0.059	L16P (CTG→CCG)	yafY ←	lipoprotein, inner membrane; overproduction stimulates degP expression; CP4‑6 prophage
OFF	R1-GF	28	506442	IS1 (–) +9 bp	0.088	noncoding (15‑23/84 nt)	chiX →	sRNA antisense regulator of OM chitoporin ChiP(YbfM), Hfq‑dependent
OFF	R1-GF	28	755863	G→A	0.051	G245D (GGC→GAC)	sdhA →	succinate dehydrogenase, flavoprotein subunit
OFF	R1-GF	28	963082	C→T	0.101	A11V (GCC→GTC)	ihfB →	integration host factor (IHF), DNA‑binding protein, beta subunit
OFF	R1-GF	28	1195443	Δ15,192 bp	0.127219	e14 prophage loss	e14 prophage	e14 prophage excision
OFF	R1-GF	28	1242523	C→T	0.053	P41S (CCA→TCA)	emtA →	lytic murein endotransglycosylase E
OFF	R1-GF	28	1796587	Δ1 bp	0.067	coding (380/984 nt)	pheS ←	phenylalanine tRNA synthetase, alpha subunit
OFF	R1-GF	28	1834749	C→T	0.062	A218V (GCG→GTG)	ynjB →	hypothetical protein
OFF	R1-GF	28	1946264	C→T	0.051	A131A (GCG→GCA)	nudB ←	dihydroneopterin triphosphate pyrophosphatase
OFF	R1-GF	28	1947756	Δ9 bp	0.055	coding (791/1773 nt)	aspS ←	aspartyl‑tRNA synthetase
OFF	R1-GF	28	2251841	G→T	0.056	T109T (ACC→ACA)	nupX ←	nucleoside permease
OFF	R1-GF	28	2292134	C→T	0.054	V265I (GTC→ATC)	ccmF ←	heme lyase, CcmF subunit
OFF	R1-GF	28	2303569	Δ1 bp	0.058	coding (1208/1647 nt)	mqo ←	malate dehydrogenase, FAD/NAD(P)‑binding domain
OFF	R1-GF	28	2881779	IS3 (–) +5 bp :: Δ3 bp +T	0.055	coding (378‑382/1509 nt)	casA ←	CRISP RNA (crRNA) containing Cascade antiviral complex protein
OFF	R1-GF	28	3173743	A→G	0.054	F96L (TTT→CTT)	yqiA ←	acyl CoA esterase
OFF	R1-GF	28	3280406	C→T	0.054	P137S (CCG→TCG)	agaS →	tagatose‑6‑phosphate ketose/aldose isomerase
OFF	R1-GF	28	3375400	A→G	0.113	S15P (TCC→CCC)	sspA ←	stringent starvation protein A
OFF	R1-GF	28	3497851	T→C	0.103	intergenic (+214/‑81)	yhfL → / → frlA	small lipoprotein/putative fructoselysine transporter
OFF	R1-GF	28	3502186	A→C	0.262	E38A (GAA→GCA)	frlR →	putative DNA‑binding transcriptional regulator
OFF	R1-GF	28	3502293	T→G	0.229	F74V (TTT→GTT)	frlR →	putative DNA‑binding transcriptional regulator
OFF	R1-GF	28	3552799	+A	0.152	coding (1693/2706 nt)	malT →	DNA‑binding transcriptional activator for the mal regulon and maltotriose‑ATP‑binding protein
OFF	R1-GF	28	3552799	+G	0.134	coding (1693/2706 nt)	malT →	DNA‑binding transcriptional activator for the mal regulon and maltotriose‑ATP‑binding protein
OFF	R1-GF	28	3897373	A→G	0.076	V15A (GTC→GCC)	yieK ←	putative 6‑phosphogluconolactonase
OFF	R1-GF	28	4183524	C→T	0.341	P51L (CCA→CTA)	rpoC →	RNA polymerase, beta prime subunit
OFF	R1-GF	28	4242979	IS1 (–) +9 bp	0.089	coding (112‑120/1545 nt)	malF ←	maltose transporter subunit
OFF	R1-GF	28	4243667	IS2 (–) +5 bp	0.096	coding (772‑776/1191 nt)	malE ←	maltose transporter subunit
OFF	R1-GF	28	4588104	G→A	0.057	A400V (GCT→GTT)	yjiY ←	putative inner membrane protein
OFF	R1-GF	140	191097	G→T	0.064	D81Y (GAC→TAC)	tsf →	protein chain elongation factor EF‑Ts
OFF	R1-GF	140	506442	IS1 (–) +9 bp	0.763	noncoding (15‑23/84 nt)	chiX →	sRNA antisense regulator of OM chitoporin ChiP(YbfM), Hfq‑dependent
OFF	R1-GF	140	963082	C→T	0.795	A11V (GCC→GTC)	ihfB →	integration host factor (IHF), DNA‑binding protein, beta subunit
OFF	R1-GF	140	1068871	C→T	0.05	M64I (ATG→ATA)	rutG ←	pyrimidine permease
OFF	R1-GF	140	1195443	Δ15,192 bp	0.0319979	e14 prophage loss	e14 prophage	e14 prophage excision
OFF	R1-GF	140	1299941	C→T	0.169	Q246* (CAG→TAG)	oppA →	oligopeptide transporter subunit
OFF	R1-GF	140	1318920	G→A	0.075	R163R (CGC→CGT)	trpD ←	fused glutamine amidotransferase (component II) of anthranilate synthase/anthranilate phosphoribosyl transferase
OFF	R1-GF	140	1438155	A→T	0.053	P218P (CCT→CCA)	ydbK ←	fused predicted pyruvate‑flavodoxin oxidoreductase: conserved protein/conserved protein/FeS binding protein
OFF	R1-GF	140	1547680	C→T	0.064	N752N (AAC→AAT)	fdnG →	formate dehydrogenase‑N, alpha subunit, nitrate‑inducible
OFF	R1-GF	140	1769820	IS2 (–) +5 bp	0.172	coding (726‑730/1215 nt)	ydiM →	inner membrane protein, predicted transporter
OFF	R1-GF	140	1907530	IS1 (+) +9 bp	0.7055	coding (586‑594/792 nt)	kdgR ←	DNA‑binding transcriptional regulator f kdgK, kdgT, eda
OFF	R1-GF	140	2119880	G→A	0.052	A375V (GCA→GTA)	cpsG ←	phosphomannomutase
OFF	R1-GF	140	2881779	IS3 (–) +5 bp :: Δ3 bp +T	0.849	coding (378‑382/1509 nt)	casA ←	CRISP RNA (crRNA) containing Cascade antiviral complex protein
OFF	R1-GF	140	3237345	G→A	0.052	L248L (CTG→CTA)	alx →	inner membrane protein, part of terminus
OFF	R1-GF	140	3375400	A→G	0.868	S15P (TCC→CCC)	sspA ←	stringent starvation protein A
OFF	R1-GF	140	3502293	T→G	0.112	F74V (TTT→GTT)	frlR →	putative DNA‑binding transcriptional regulator
OFF	R1-GF	140	3697354	G→A	0.052	R373H (CGC→CAC)	bcsG →	inner membrane protein, predicted endoglucanase, DUF3260 family
OFF	R1-GF	140	3897373	A→G	0.035	V15A (GTC→GCC)	yieK ←	putative 6‑phosphogluconolactonase
OFF	R1-GF	140	4189744	C→T	0.05	A50T (GCC→ACC)	thiH ←	tyrosine lyase, involved in thiamin‑thiazole moiety synthesis
OFF	R1-GF	140	4492542	C→T	0.634	intergenic (‑113/‑104)	idnD ← / → idnK	L‑idonate 5‑dehydrogenase, NAD‑binding/D‑gluconate kinase, thermosensitive
OFF	R1-GF	140	4522550	C→T	0.194	G162S (GGC→AGC)	yjhH ←	KpLE2 phage‑like element; predicted lyase/synthase
OFF	R2-GF	28	810078	G→T	0.063	A159S (GCG→TCG)	bioF →	8‑amino‑7‑oxononanoate synthase
OFF	R2-GF	28	1024993	A→G	0.055	I434V (ATT→GTT)	helD →	DNA helicase IV
OFF	R2-GF	28	1072211	C→T	0.059	G342S (GGT→AGT)	rutA ←	pyrimidine oxygenase, FMN‑dependent
OFF	R2-GF	28	1136120	Δ1 bp	0.05	coding (624/1098 nt)	flgI →	putative flagellar basal body protein
OFF	R2-GF	28	1615896	C→T	0.051	A282V (GCG→GTG)	ydeA →	arabinose efflux transporter, arabinose‑inducible
OFF	R2-GF	28	1916318	C→T	0.055	A262V (GCC→GTC)	yebT →	hypothetical protein
OFF	R2-GF	28	2603846	C→A	0.062	F338L (TTC→TTA)	hyfD →	hydrogenase 4, membrane subunit
OFF	R2-GF	28	2691570	G→T	0.058	R666S (CGC→AGC)	purL ←	phosphoribosylformyl‑glycineamide synthetase
OFF	R2-GF	28	2875811	Δ1 bp	0.059	intergenic (+171/+780)	iap → / ← ygbF	aminopeptidase in alkaline phosphatase isozyme conversion/putative ssRNA endonuclease Cas2, CRISPR adaptation protein
OFF	R2-GF	28	3174794	G→A	0.074	T21I (ACC→ATC)	cpdA ←	3',5' cAMP phosphodiesterase
OFF	R2-GF	28	3502293	T→G	0.338	F74V (TTT→GTT)	frlR →	putative DNA‑binding transcriptional regulator
OFF	R2-GF	28	4113081	C→T	0.05	M174I (ATG→ATA)	glpX ←	fructose 1,6‑bisphosphatase II
OFF	R2-GF	28	4183524	C→T	0.452	P51L (CCA→CTA)	rpoC →	RNA polymerase, beta prime subunit
OFF	R2-GF	28	4243571	C→T	0.084	G291D (GGT→GAT)	malE ←	maltose transporter subunit
OFF	R2-GF	28	4523363	T→C	0.05	Y155C (TAT→TGT)	yjhI ←	KpLE2 phage‑like element; predicted DNA‑binding transcriptional regulator
OFF	R2-GF	28	4526294	G→A	0.054	A216V (GCC→GTC)	sgcQ ←	KpLE2 phage‑like element; predicted nucleoside triphosphatase
OFF	R2-GF	140	48335	G→A	0.05	A189A (GCG→GCA)	kefC →	potassium:proton antiporter
OFF	R2-GF	140	506442	IS1 (–) +9 bp	0.159	noncoding (15‑23/84 nt)	chiX →	sRNA antisense regulator of OM chitoporin ChiP(YbfM), Hfq‑dependent
OFF	R2-GF	140	506482	IS2 (–) +5 bp	0.689	noncoding (55‑59/84 nt)	chiX →	sRNA antisense regulator of OM chitoporin ChiP(YbfM), Hfq‑dependent
OFF	R2-GF	140	744701	C→T	0.052	P105L (CCG→CTG)	ybgL →	conserved protein, UPF0271 family
OFF	R2-GF	140	810474	C→T	0.05	R291W (CGG→TGG)	bioF →	8‑amino‑7‑oxononanoate synthase
OFF	R2-GF	140	861193	G→A	0.055	L213L (CTG→TTG)	ybiW ←	putative pyruvate formate lyase
OFF	R2-GF	140	881422	IS2 (–) +5 bp	0.068	coding (532‑536/759 nt)	deoR ←	DNA‑binding transcriptional repressor
OFF	R2-GF	140	951758	(ACC)2→1	0.05	coding (1018‑1020/2283 nt)	pflB ←	pyruvate formate lyase I
OFF	R2-GF	140	1125320	IS2 (–) +5 bp	0.072	coding (536‑540/585 nt)	rimJ →	ribosomal‑protein‑S5‑alanine N‑acetyltransferase
OFF	R2-GF	140	1195443	Δ15,192 bp	0.0536493	e14 prophage loss	e14 prophage	e14 prophage excision
OFF	R2-GF	140	1292257	IS2 (+) +5 bp	0.054	intergenic (‑112/‑489)	hns ← / → tdk	global DNA‑binding transcriptional dual regulator H‑NS/thymidine kinase/deoxyuridine kinase
OFF	R2-GF	140	1859445	A→G	0.057	intergenic (‑89/+281)	ydjL ← / ← yeaC	putative oxidoreductase, Zn‑dependent and NAD(P)‑binding/hypothetical protein
OFF	R2-GF	140	1946288	C→T	0.056	W123* (TGG→TGA)	nudB ←	dihydroneopterin triphosphate pyrophosphatase
OFF	R2-GF	140	2559188	C→T	0.055	intergenic (+268/‑202)	yffL → / → yffM	CPZ‑55 prophage; putative protein/CPZ‑55 prophage; putative protein
OFF	R2-GF	140	2675245	Δ1 bp	0.055	coding (1139/1512 nt)	yphE ←	fused predicted sugar transporter subunits of ABC superfamily: ATP‑binding components
OFF	R2-GF	140	3137995	Δ1 bp	0.059	intergenic (‑9/+4)	hybG ← / ← hybF	hydrogenase 2 accessory protein/protein involved with the maturation of hydrogenases 1 and 2
OFF	R2-GF	140	3365176	IS2 (–) +5 bp	0.064	coding (229‑233/717 nt)	yhcF →	putative transcriptional regulator
OFF	R2-GF	140	3502293	T→G	0.894	F74V (TTT→GTT)	frlR →	putative DNA‑binding transcriptional regulator
OFF	R2-GF	140	3726278	Δ1 bp	0.051	coding (1117/1455 nt)	xylB ←	xylulokinase
OFF	R2-GF	140	3842330	T→C	0.052	V115A (GTT→GCT)	ade →	cryptic adenine deaminase
OFF	R2-GF	140	3852658	Δ1 bp	0.052	coding (714/1185 nt)	emrD →	multidrug efflux system protein
OFF	R2-GF	140	4247710	C→T	0.051	A45V (GCG→GTG)	malM →	maltose regulon periplasmic protein
OFF	R2-GF	140	4364872	IS4 (+) +12 bp	0.095	intergenic (‑76/+31)	dcuA ← / ← aspA	C4‑dicarboxylate antiporter/aspartate ammonia‑lyase
OFF	R2-GF	140	4422176	G→A	0.056	G152S (GGC→AGC)	ulaF →	L‑ribulose 5‑phosphate 4‑epimerase
OFF	R2-GF	140	4488865	T→G	0.081	N100H (AAT→CAT)	idnR ←	DNA‑binding transcriptional repressor, 5‑gluconate‑binding
OFF	R2-GF	140	4492542	C→T	0.15	intergenic (‑113/‑104)	idnD ← / → idnK	L‑idonate 5‑dehydrogenase, NAD‑binding/D‑gluconate kinase, thermosensitive
OFF	R3-GF	28	587778	G→A	0.068	R800R (CGC→CGT)	nfrA ←	bacteriophage N4 receptor, outer membrane subunit
OFF	R3-GF	28	1195443	Δ15,192 bp	0.0845529	e14 prophage loss	e14 prophage	e14 prophage excision
OFF	R3-GF	28	1769644	IS2 (–) +5 bp	0.058	coding (550‑554/1215 nt)	ydiM →	inner membrane protein, predicted transporter
OFF	R3-GF	28	2596735	A→G	0.057	H51H (CAT→CAC)	bamC ←	lipoprotein required for OM biogenesis, in BamABCDE complex
OFF	R3-GF	28	3502291	C→T	0.607	T73I (ACC→ATC)	frlR →	putative DNA‑binding transcriptional regulator
OFF	R3-GF	28	4121043	T→C	0.052	E107G (GAA→GGA)	ftsN ←	essential cell division protein
OFF	R3-GF	28	4183524	C→T	0.383	P51L (CCA→CTA)	rpoC →	RNA polymerase, beta prime subunit
OFF	R3-GF	28	4522861	C→T	0.084	R58H (CGC→CAC)	yjhH ←	KpLE2 phage‑like element; predicted lyase/synthase
OFF	R3-GF	84	506404	IS2 (+) +5 bp	0.099	intergenic (‑98/‑20)	ybaK ← / → chiX	hypothetical protein/sRNA antisense regulator of OM chitoporin ChiP(YbfM), Hfq‑dependent
OFF	R3-GF	84	921827	T→C	0.344	intergenic (‑14/‑309)	cspD ← / → clpS	inhibitor of DNA replication, cold shock protein homolog/regulatory protein for ClpA substrate specificity
OFF	R3-GF	84	1143959	IS150 (–) +3 bp	0.075	coding (235‑237/321 nt)	yceQ →	hypothetical protein
OFF	R3-GF	84	1195443	Δ15,192 bp	0.0359458	e14 prophage loss	e14 prophage	e14 prophage excision
OFF	R3-GF	84	1769644	IS2 (–) +5 bp	0.055	coding (550‑554/1215 nt)	ydiM →	inner membrane protein, predicted transporter
OFF	R3-GF	84	2183187	G→A	0.059	A46V (GCA→GTA)	thiM ←	hydoxyethylthiazole kinase
OFF	R3-GF	84	2259305	Δ1 bp	0.063	coding (128/1692 nt)	fruA ←	fused fructose‑specific PTS enzymes: IIBcomponent/IIC components
OFF	R3-GF	84	3196614	C→T	0.053	L350L (CTG→CTA)	glnE ←	fused deadenylyltransferase/adenylyltransferase for glutamine synthetase
OFF	R3-GF	84	3269033	C→T	0.143	G254S (GGC→AGC)	garK ←	glycerate kinase I
OFF	R3-GF	84	3269372	C→A	0.054	G141C (GGC→TGC)	garK ←	glycerate kinase I
OFF	R3-GF	84	3497853	C→A	0.073	intergenic (+216/‑79)	yhfL → / → frlA	small lipoprotein/putative fructoselysine transporter
OFF	R3-GF	84	3502291	C→T	0.733	T73I (ACC→ATC)	frlR →	putative DNA‑binding transcriptional regulator
OFF	R3-GF	84	3617972	C→T	0.069	A253V (GCG→GTG)	rhsB →	rhsB element core protein RshB
OFF	R3-GF	84	4183524	C→T	0.151	P51L (CCA→CTA)	rpoC →	RNA polymerase, beta prime subunit
OFF	R3-GF	84	4242017	C→T	0.118	W361* (TGG→TAG)	malF ←	maltose transporter subunit
OFF	R3-GF	84	4244482	IS5 (+) +4 bp	0.09	intergenic (‑40/‑322)	malE ← / → malK	maltose transporter subunit/fused maltose transport subunit, ATP‑binding component of ABC superfamily/regulatory protein
OFF	R3-GF	84	4522861	C→T	0.045	R58H (CGC→CAC)	yjhH ←	KpLE2 phage‑like element; predicted lyase/synthase
OFF	R4-GF	28	506480	G→T	0.074	noncoding (53/84 nt)	chiX →	sRNA antisense regulator of OM chitoporin ChiP(YbfM), Hfq‑dependent
OFF	R4-GF	28	1195443	Δ15,192 bp	0.0149827	e14 prophage loss	e14 prophage	e14 prophage excision
OFF	R4-GF	28	1598419	C→T	0.056	A283T (GCA→ACA)	lsrR ←	lsr operon transcriptional repressor
OFF	R4-GF	28	1907937	G→A	0.097	Q63* (CAG→TAG)	kdgR ←	DNA‑binding transcriptional regulator f kdgK, kdgT, eda
OFF	R4-GF	28	3502176	A→C	0.105	I35L (ATC→CTC)	frlR →	putative DNA‑binding transcriptional regulator
OFF	R4-GF	28	3502288	G→A	0.024	G72D (GGC→GAC)	frlR →	putative DNA‑binding transcriptional regulator
OFF	R4-GF	28	3502293	T→G	0.214	F74V (TTT→GTT)	frlR →	putative DNA‑binding transcriptional regulator
OFF	R4-GF	28	3502722	C→T	0.035	Q217* (CAG→TAG)	frlR →	putative DNA‑binding transcriptional regulator
OFF	R4-GF	28	3842989	C→T	0.062	L335L (CTG→TTG)	ade →	cryptic adenine deaminase
OFF	R4-GF	28	4488808	T→C	0.129	N119D (AAC→GAC)	idnR ←	DNA‑binding transcriptional repressor, 5‑gluconate‑binding
OFF	R4-GF	28	4492542	C→T	0.035	intergenic (‑113/‑104)	idnD ← / → idnK	L‑idonate 5‑dehydrogenase, NAD‑binding/D‑gluconate kinase, thermosensitive
OFF	R4-GF	28	4522830	Δ93 bp	0.092	coding (112‑204/906 nt)	yjhH ←	KpLE2 phage‑like element; predicted lyase/synthase
OFF	R4-GF	140	172200	C→T	0.055	L247L (CTG→TTG)	fhuB →	fused iron‑hydroxamate transporter subunits of ABC superfamily: membrane components
OFF	R4-GF	140	311761	IS2 (–) +5 bp	0.079	coding (237‑241/264 nt)	ykgM ←	50S ribosomal protein L31 type B; alternative L31 utilized during zinc limitation
OFF	R4-GF	140	409434	C→T	0.052	Q23* (CAG→TAG)	mak →	manno(fructo)kinase
OFF	R4-GF	140	1172174	C→T	0.054	Q338Q (CAG→CAA)	mfd ←	transcription‑repair coupling factor
OFF	R4-GF	140	1195443	Δ15,192 bp	0.0651173	e14 prophage loss	e14 prophage	e14 prophage excision
OFF	R4-GF	140	2197478	G→A	0.051	pseudogene (135/948 nt)	yehH →	pseudogene; molybdate metabolism regulator, first fragment; molybdate metabolism regulator, second fragment 2
OFF	R4-GF	140	2260212	C→T	0.094	G59D (GGC→GAC)	fruK ←	fructose‑1‑phosphate kinase
OFF	R4-GF	140	3081485	Δ1 bp	0.051	coding (335/921 nt)	speB ←	agmatinase
OFF	R4-GF	140	3268767	G→T	0.071	F342L (TTC→TTA)	garK ←	glycerate kinase I
OFF	R4-GF	140	3498752	+CGCACT	0.278	coding (821/1338 nt)	frlA →	putative fructoselysine transporter
OFF	R4-GF	140	3498767	C→T	0.036	T279I (ACC→ATC)	frlA →	putative fructoselysine transporter
OFF	R4-GF	140	3502293	T→G	0.34	F74V (TTT→GTT)	frlR →	putative DNA‑binding transcriptional regulator
OFF	R4-GF	140	3502722	C→T	0.193	Q217* (CAG→TAG)	frlR →	putative DNA‑binding transcriptional regulator
OFF	R4-GF	140	4008533	Δ1 bp	0.05	coding (311/801 nt)	yigL →	putative hydrolase
OFF	R4-GF	140	4492542	C→T	0.186	intergenic (‑113/‑104)	idnD ← / → idnK	L‑idonate 5‑dehydrogenase, NAD‑binding/D‑gluconate kinase, thermosensitive
OFF	R5-GF	28	48386	G→A	0.068	A206A (GCG→GCA)	kefC →	potassium:proton antiporter
OFF	R5-GF	28	242086	A→T	0.055	S406S (TCT→TCA)	fadE ←	acyl coenzyme A dehydrogenase
OFF	R5-GF	28	459247	G→A	0.056	R379H (CGT→CAT)	lon →	DNA‑binding ATP‑dependent protease La
OFF	R5-GF	28	506480	IS1 (–) +9 bp	0.143	noncoding (53‑61/84 nt)	chiX →	sRNA antisense regulator of OM chitoporin ChiP(YbfM), Hfq‑dependent
OFF	R5-GF	28	612692	C→T	0.057	P219S (CCG→TCG)	fes →	enterobactin/ferric enterobactin esterase
OFF	R5-GF	28	744601	C→T	0.052	Q72* (CAG→TAG)	ybgL →	conserved protein, UPF0271 family
OFF	R5-GF	28	809195	C→T	0.056	A210V (GCA→GTA)	bioB →	biotin synthase
OFF	R5-GF	28	991701	G→A	0.058	L619L (CTG→CTA)	pepN →	aminopeptidase N
OFF	R5-GF	28	1195443	Δ15,192 bp	0.079573	e14 prophage loss	e14 prophage	e14 prophage excision
OFF	R5-GF	28	1245480	C→T	0.055	G374R (GGG→AGG)	treA ←	periplasmic trehalase
OFF	R5-GF	28	1303795	C→T	0.052	A3V (GCT→GTT)	oppF →	oligopeptide transporter subunit
OFF	R5-GF	28	1674632	C→T	0.069	A432A (GCG→GCA)	pntA ←	pyridine nucleotide transhydrogenase, alpha subunit
OFF	R5-GF	28	1844467	C→T	0.059	G173D (GGC→GAC)	topB ←	DNA topoisomerase III
OFF	R5-GF	28	1920550	Δ3bp	0.052	coding (444/657 nt)	pphA ←	serine/threonine‑specific protein phosphatase 1
OFF	R5-GF	28	2227991	T→C	0.055	K139K (AAA→AAG)	dusC ←	tRNA‑dihydrouridine synthase C
OFF	R5-GF	28	2489526	G→A	0.058	R149R (CGC→CGT)	oxc ←	oxalyl CoA decarboxylase, ThDP‑dependent
OFF	R5-GF	28	3174086	T→C	0.061	E257G (GAG→GGG)	cpdA ←	3',5' cAMP phosphodiesterase
OFF	R5-GF	28	3502293	T→G	0.411	F74V (TTT→GTT)	frlR →	putative DNA‑binding transcriptional regulator
OFF	R5-GF	28	4092620	C→T	0.074	intergenic (‑325/+126)	rhaD ← / ← rhaA	rhamnulose‑1‑phosphate aldolase/L‑rhamnose isomerase
OFF	R5-GF	28	4094608	T→A	0.056	E288D (GAA→GAT)	rhaB ←	rhamnulokinase
OFF	R5-GF	28	4488996	C→T	0.09	G56D (GGC→GAC)	idnR ←	DNA‑binding transcriptional repressor, 5‑gluconate‑binding
OFF	R5-GF	28	4523558	T→A	0.089	Q90L (CAG→CTG)	yjhI ←	KpLE2 phage‑like element; predicted DNA‑binding transcriptional regulator
OFF	R5-GF	28	4592997	A→G	0.059	I293T (ATT→ACT)	yjjM ←	DNA‑binding transcriptional activator for yjjMN; mutants fail to grow on L‑galactonate
OFF	R5-GF	140	66691	C→T	0.047	intergenic (‑141/+144)	araD ← / ← araA	L‑ribulose‑5‑phosphate 4‑epimerase/L‑arabinose isomerase
OFF	R5-GF	140	300268	C→T	0.056	V282I (GTA→ATA)	paoB ←	PaoABC aldehyde oxidoreductase, FAD‑containing subunit
OFF	R5-GF	140	374269	G→A	0.057	intergenic (+164/‑414)	mhpE → / → mhpT	4‑hyroxy‑2‑oxovalerate/4‑hydroxy‑2‑oxopentanoic acid aldolase, class I/putative 3‑hydroxyphenylpropionic transporter
OFF	R5-GF	140	506431	IS2 (–) +5 bp	0.242	noncoding (4‑8/84 nt)	chiX →	sRNA antisense regulator of OM chitoporin ChiP(YbfM), Hfq‑dependent
OFF	R5-GF	140	522963	G→A	0.06	G160E (GGG→GAG)	rhsD →	rhsD element protein
OFF	R5-GF	140	986327	T→A	0.142	intergenic (‑122/+481)	ompF ← / ← asnS	outer membrane porin 1a (Ia;b;F)/asparaginyl tRNA synthetase
OFF	R5-GF	140	1195443	Δ15,192 bp	0.173085	e14 prophage loss	e14 prophage	e14 prophage excision
OFF	R5-GF	140	1590043	IS2 (–) +5 bp	0.189	coding (154‑158/1323 nt)	hipA ←	EF‑Tu kinase; serine protein kinase required for persister formation; toxin of HipAB TA pair
OFF	R5-GF	140	1626656	A→G	0.064	E94G (GAG→GGG)	ydfH →	putative DNA‑binding transcriptional regulator
OFF	R5-GF	140	1755102	A→G	0.167	T461A (ACT→GCT)	pykF →	pyruvate kinase I
OFF	R5-GF	140	1758510	G→A	0.05	P13L (CCG→CTG)	sufS ←	cysteine desulfurase, stimulated by SufE; selenocysteine lyase, PLP‑dependent
OFF	R5-GF	140	1828109	C→T	0.052	Q227Q (CAG→CAA)	astA ←	arginine succinyltransferase
OFF	R5-GF	140	1844527	C→T	0.05	S153N (AGT→AAT)	topB ←	DNA topoisomerase III
OFF	R5-GF	140	1852727	IS2 (–) +5 bp	0.06	coding (148‑152/759 nt)	ydjF ←	putative DNA‑binding transcriptional regulator
OFF	R5-GF	140	1908109	IS3 (–) +3 bp	0.175	coding (13‑15/792 nt)	kdgR ←	DNA‑binding transcriptional regulator f kdgK, kdgT, eda
OFF	R5-GF	140	2318729	C→T	0.062	T222I (ACC→ATC)	atoS →	sensory histidine kinase in two‑component regulatory system with AtoC
OFF	R5-GF	140	2395913	A→G	0.051	W759R (TGG→CGG)	nuoG ←	NADH:ubiquinone oxidoreductase, chain G
OFF	R5-GF	140	2671806	C→T	0.06	intergenic (+16/+32)	yphA → / ← yphB	putative inner membrane protein/hypothetical protein
OFF	R5-GF	140	3498767	C→T	0.283	T279I (ACC→ATC)	frlA →	putative fructoselysine transporter
OFF	R5-GF	140	3502293	T→G	0.747	F74V (TTT→GTT)	frlR →	putative DNA‑binding transcriptional regulator
OFF	R5-GF	140	4488996	C→T	0.237	G56D (GGC→GAC)	idnR ←	DNA‑binding transcriptional repressor, 5‑gluconate‑binding
OFF	R5-GF	140	4523558	T→A	0.046	Q90L (CAG→CTG)	yjhI ←	KpLE2 phage‑like element; predicted DNA‑binding transcriptional regulator
OFF	R6-GF	28	413819	G→A	0.054	Q387* (CAA→TAA)	sbcC ←	exonuclease, dsDNA, ATP‑dependent
OFF	R6-GF	28	761568	C→T	0.061	T275M (ACG→ATG)	sucB →	dihydrolipoyltranssuccinase
OFF	R6-GF	28	1195443	Δ15,192 bp	0.104589	e14 prophage loss	e14 prophage	e14 prophage excision
OFF	R6-GF	28	2156722	G→T	0.062	A105S (GCG→TCG)	mdtC →	multidrug efflux system, subunit C
OFF	R6-GF	28	2392395	C→T	0.05	G225D (GGT→GAT)	nuoL ←	NADH:ubiquinone oxidoreductase, membrane subunit L
OFF	R6-GF	28	3502288	G→A	0.102	G72D (GGC→GAC)	frlR →	putative DNA‑binding transcriptional regulator
OFF	R6-GF	28	3502293	T→G	0.329	F74V (TTT→GTT)	frlR →	putative DNA‑binding transcriptional regulator
OFF	R6-GF	28	4092438	T→G	0.069	intergenic (‑143/+308)	rhaD ← / ← rhaA	rhamnulose‑1‑phosphate aldolase/L‑rhamnose isomerase
OFF	R6-GF	28	4099944	G→T	0.065	V78L (GTG→TTG)	kdgT →	2‑keto‑3‑deoxy‑D‑gluconate transporter
OFF	R6-GF	28	4183524	C→T	0.047	P51L (CCA→CTA)	rpoC →	RNA polymerase, beta prime subunit
OFF	R6-GF	28	4316093	C→T	0.051	R232H (CGC→CAC)	phnK ←	carbon‑phosphorus lyase complex subunit, putative ATP transporter ATP‑binding protein
OFF	R6-GF	28	4327211	C→T	0.053	T685M (ACG→ATG)	yjdA →	mutational suppressor of yhjH motility mutation, function unknown; related to Dynamin GTPase
OFF	R6-GF	28	4488801	T→C	0.136	D121G (GAC→GGC)	idnR ←	DNA‑binding transcriptional repressor, 5‑gluconate‑binding
OFF	R6-GF	140	64694	C→T	0.064	V363M (GTG→ATG)	polB ←	DNA polymerase II
OFF	R6-GF	140	76243	T→C	0.062	R353G (AGG→GGG)	sgrR ←	transcriptional DNA‑binding transcriptional activator of sgrS sRNA
OFF	R6-GF	140	144220	G→A	0.05	V173V (GTG→GTA)	yadH →	putative transporter subunit: membrane component of ABC superfamily
OFF	R6-GF	140	621331	Δ1 bp	0.061	coding (82/1005 nt)	fepD ←	iron‑enterobactin transporter subunit
OFF	R6-GF	140	647954	C→T	0.053	A281T (GCA→ACA)	citF ←	citrate lyase, citrate‑ACP transferase (alpha) subunit
OFF	R6-GF	140	876174	C→T	0.068	R362H (CGT→CAT)	rimO ←	ribosomal protein S12 methylthiotransferase; radical SAM superfamily
OFF	R6-GF	140	1058430	C→T	0.062	A375V (GCG→GTG)	torC →	trimethylamine N‑oxide (TMAO) reductase I, cytochrome c‑type subunit
OFF	R6-GF	140	1072987	Δ1 bp	0.054	coding (248/1149 nt)	rutA ←	pyrimidine oxygenase, FMN‑dependent
OFF	R6-GF	140	1195443	Δ15,192 bp	0.0879745	e14 prophage loss	e14 prophage	e14 prophage excision
OFF	R6-GF	140	1292419	IS5 (+) +4 bp	0.034	intergenic (‑274/‑328)	hns ← / → tdk	global DNA‑binding transcriptional dual regulator H‑NS/thymidine kinase/deoxyuridine kinase
OFF	R6-GF	140	1301827	IS1 (+) +8 bp	0.2155	coding (905‑912/921 nt)	oppB →	oligopeptide transporter subunit
OFF	R6-GF	140	1642227	C→T	0.06	L34L (CTG→CTA)	ydfU ←	Qin prophage; putative protein
OFF	R6-GF	140	1667432	G→A	0.051	A62V (GCA→GTA)	ynfL ←	putative DNA‑binding transcriptional regulator
OFF	R6-GF	140	1671003	T→C	0.052	K57K (AAA→AAG)	mdtI ←	multidrug efflux system transporter
OFF	R6-GF	140	1852232	G→A	0.262	A216V (GCT→GTT)	ydjF ←	putative DNA‑binding transcriptional regulator
OFF	R6-GF	140	2260233	A→T	0.317	L52Q (CTG→CAG)	fruK ←	fructose‑1‑phosphate kinase
OFF	R6-GF	140	2792112	C→T	0.072	intergenic (+75/‑163)	gabT → / → gabP	4‑aminobutyrate aminotransferase, PLP‑dependent/gamma‑aminobutyrate transporter
OFF	R6-GF	140	3035133	G→A	0.052	I332I (ATC→ATT)	recJ ←	ssDNA exonuclease, 5' ‑‑> 3'‑specific
OFF	R6-GF	140	3100772	C→T	0.098	E35K (GAA→AAA)	trmI ←	tRNA m(7)G46 methyltransferase, SAM‑dependent
OFF	R6-GF	140	3125618	G→T	0.058	L142L (CTC→CTA)	glcD ←	glycolate oxidase subunit, FAD‑linked
OFF	R6-GF	140	3367540	C→T	0.06	G278D (GGT→GAT)	nanK ←	N‑acetylmannosamine kinase
OFF	R6-GF	140	3502293	T→G	0.197	F74V (TTT→GTT)	frlR →	putative DNA‑binding transcriptional regulator
OFF	R6-GF	140	3952506	C→T	0.058	L336F (CTC→TTC)	ilvD →	dihydroxyacid dehydratase
OFF	R6-GF	140	4157834	C→T	0.051	R327H (CGC→CAC)	sthA ←	pyridine nucleotide transhydrogenase, soluble
OFF	R6-GF	140	4229994	G→A	0.065	G421G (GGC→GGT)	lysC ←	aspartokinase III
OFF	R6-GF	140	4488996	C→T	0.314	G56D (GGC→GAC)	idnR ←	DNA‑binding transcriptional repressor, 5‑gluconate‑binding
OFF	R6-GF	140	4492537	C→T	0.036	intergenic (‑108/‑109)	idnD ← / → idnK	L‑idonate 5‑dehydrogenase, NAD‑binding/D‑gluconate kinase, thermosensitive
OFF	R6-GF	140	4522830	Δ93 bp	0.383	coding (112‑204/906 nt)	yjhH ←	KpLE2 phage‑like element; predicted lyase/synthase
OFF	R6-GF	140	4620698	T→C	0.055	S303P (TCT→CCT)	yjjJ →	putative protein kinase
ON	WT1-GF	27	66691	C→T	0.067	intergenic (‑141/+144)	araD ← / ← araA	L‑ribulose‑5‑phosphate 4‑epimerase/L‑arabinose isomerase
ON	WT1-GF	27	506429	IS1 (+) +9 bp	0.054	noncoding (2‑10/84 nt)	chiX →	sRNA antisense regulator of OM chitoporin ChiP(YbfM), Hfq‑dependent
ON	WT1-GF	27	506443	IS1 (–) +9 bp	0.044	noncoding (16‑24/84 nt)	chiX →	sRNA antisense regulator of OM chitoporin ChiP(YbfM), Hfq‑dependent
ON	WT1-GF	27	1195443	Δ15,192 bp	0.062472	e14 prophage loss	e14 prophage	e14 prophage excision
ON	WT1-GF	27	2999821	G→T	0.051	M485I (ATG→ATT)	xdhA →	xanthine dehydrogenase, molybdenum binding subunit
ON	WT1-GF	27	3349385	C→T	0.052	A555T (GCC→ACC)	arcB ←	aerobic respiration control sensor histidine protein kinase, cognate to two‑component response regulators ArcA and RssB
ON	WT1-GF	27	3404421	Δ3 bp	0.027	coding (483‑485/1350 nt)	accC →	acetyl‑CoA carboxylase, biotin carboxylase subunit
ON	WT1-GF	27	3502293	T→G	0.535	F74V (TTT→GTT)	frlR →	putative DNA‑binding transcriptional regulator
ON	WT1-GF	27	4245895	IS2 (–) +5 bp	0.042	coding (1089‑1093/1116 nt)	malK →	fused maltose transport subunit, ATP‑binding component of ABC superfamily/regulatory protein
ON	WT1-GF	112	173185	G→A	0.065	C575Y (TGC→TAC)	fhuB →	fused iron‑hydroxamate transporter subunits of ABC superfamily: membrane components
ON	WT1-GF	112	412669	A→G	0.05	L770P (CTT→CCT)	sbcC ←	exonuclease, dsDNA, ATP‑dependent
ON	WT1-GF	112	492984	C→T	0.059	R557C (CGC→TGC)	dnaX →	DNA polymerase III/DNA elongation factor III, tau and gamma subunits
ON	WT1-GF	112	498866	G→A	0.054	A111V (GCA→GTA)	aes ←	acetyl esterase
ON	WT1-GF	112	506443	IS1 (–) +9 bp	0.176	noncoding (16‑24/84 nt)	chiX →	sRNA antisense regulator of OM chitoporin ChiP(YbfM), Hfq‑dependent
ON	WT1-GF	112	1195443	Δ15,192 bp	0.0725	e14 prophage loss	e14 prophage	e14 prophage excision
ON	WT1-GF	112	1259018	C→T	0.061	A337T (GCG→ACG)	dauA ←	C4‑dicarboxylic acid transporter
ON	WT1-GF	112	1537376	C→T	0.051	G1080D (GGC→GAC)	narZ ←	nitrate reductase 2 (NRZ), alpha subunit
ON	WT1-GF	112	1907835	IS2 (+) +5 bp	0.101	coding (285‑289/792 nt)	kdgR ←	DNA‑binding transcriptional regulator f kdgK, kdgT, eda
ON	WT1-GF	112	1910429	C→A	0.052	A58S (GCA→TCA)	htpX ←	putative endopeptidase
ON	WT1-GF	112	1973339	C→T	0.06	D4N (GAT→AAT)	cheA ←	fused chemotactic sensory histidine kinase in two‑component regulatory system with CheB and CheY: sensory histidine kinase/signal sensing protein
ON	WT1-GF	112	2261388	G→A	0.056	L44L (CTG→TTG)	fruB ←	fused fructose‑specific PTS enzymes: IIA component/HPr component
ON	WT1-GF	112	2374716	C→A	0.067	P42P (CCG→CCT)	menB ←	dihydroxynaphthoic acid synthetase
ON	WT1-GF	112	2468496	G→T	0.072	intergenic (+12/‑341)	gtrS → / → tfaS	serotype‑specific glucosyl transferase, CPS‑53 (KpLE1) prophage/pseudogene, CPS‑53 (KpLE1) prophage; tail fiber assembly protein fragment;Phage or Prophage Related
ON	WT1-GF	112	2861237	C→T	0.051	A294V (GCA→GTA)	ygbK →	hypothetical protein
ON	WT1-GF	112	3322135	G→A	0.053	R267W (CGG→TGG)	folP ←	7,8‑dihydropteroate synthase
ON	WT1-GF	112	3498542	C→G	0.701	T204S (ACC→AGC)	frlA →	putative fructoselysine transporter
ON	WT1-GF	112	3502293	T→G	0.664	F74V (TTT→GTT)	frlR →	putative DNA‑binding transcriptional regulator
ON	WT1-GF	112	3540190	C→T	0.054	L588F (CTC→TTC)	feoB →	fused ferrous iron transporter, protein B: GTP‑binding protein/membrane protein
ON	WT1-GF	112	3552256	IS2 (+) +15 bp	0.07	coding (1150‑1164/2706 nt)	malT →	DNA‑binding transcriptional activator for the mal regulon and maltotriose‑ATP‑binding protein
ON	WT1-GF	112	3914524	Δ6 bp	0.0548333	coding (875/1383 nt)	atpD ←	F1 sector of membrane‑bound ATP synthase, beta subunit
ON	WT1-GF	112	4021449	T→A	0.071	F231I (TTC→ATC)	tatC →	TatABCE protein translocation system subunit
ON	WT1-GF	112	4082589	C→T	0.051	A419A (GCG→GCA)	fdoG ←	formate dehydrogenase‑O, large subunit
ON	WT1-GF	112	4245895	IS2 (–) +5 bp	0.761	coding (1089‑1093/1116 nt)	malK →	fused maltose transport subunit, ATP‑binding component of ABC superfamily/regulatory protein
ON	WT1-GF	112	4346937	IS2 (–) +5 bp	0.054	intergenic (‑170/+397)	dcuB ← / ← dcuR	C4‑dicarboxylate transporter, anaerobic; DcuS co‑sensor/DNA‑binding response regulator in two‑component regulatory system with DcuS
ON	WT1-GF	112	4488808	T→C	0.055	N119D (AAC→GAC)	idnR ←	DNA‑binding transcriptional repressor, 5‑gluconate‑binding
ON	WT2-GF	27	68669	G→A	0.063	G460G (GGC→GGT)	araB ←	L‑ribulokinase
ON	WT2-GF	27	158757	G→A	0.057	R124C (CGT→TGT)	pcnB ←	poly(A) polymerase
ON	WT2-GF	27	506480	IS1 (–) +9 bp	0.049	noncoding (53‑61/84 nt)	chiX →	sRNA antisense regulator of OM chitoporin ChiP(YbfM), Hfq‑dependent
ON	WT2-GF	27	1195443	Δ15,192 bp	0.114198	e14 prophage loss	e14 prophage	e14 prophage excision
ON	WT2-GF	27	3502293	T→G	0.752	F74V (TTT→GTT)	frlR →	putative DNA‑binding transcriptional regulator
ON	WT2-GF	27	3551385	Δ11 bp	0.027	coding (279‑289/2706 nt)	malT →	DNA‑binding transcriptional activator for the mal regulon and maltotriose‑ATP‑binding protein
ON	WT2-GF	27	4492542	C→T	0.037	intergenic (‑113/‑104)	idnD ← / → idnK	L‑idonate 5‑dehydrogenase, NAD‑binding/D‑gluconate kinase, thermosensitive
ON	WT2-GF	27	4523185	G→T	0.033	N214K (AAC→AAA)	yjhI ←	KpLE2 phage‑like element; predicted DNA‑binding transcriptional regulator
ON	WT2-GF	140	506398	Δ1 bp	0.136	intergenic (‑92/‑30)	ybaK ← / → chiX	hypothetical protein/sRNA antisense regulator of OM chitoporin ChiP(YbfM), Hfq‑dependent
ON	WT2-GF	140	506455	IS1 (–) +9 bp	0.103	noncoding (28‑36/84 nt)	chiX →	sRNA antisense regulator of OM chitoporin ChiP(YbfM), Hfq‑dependent
ON	WT2-GF	140	682891	Δ1 bp	0.056	coding (745/936 nt)	rihA ←	ribonucleoside hydrolase 1
ON	WT2-GF	140	744929	T→C	0.105	I181T (ATT→ACT)	ybgL →	conserved protein, UPF0271 family
ON	WT2-GF	140	867634	C→G	0.079	Q298E (CAG→GAG)	gsiA →	glutathione transporter ATP‑binding protein, ABC superfamily
ON	WT2-GF	140	1195443	Δ15,192 bp	0.272406	e14 prophage loss	e14 prophage	e14 prophage excision
ON	WT2-GF	140	1594599	IS2 (–) +5 bp	0.479	pseudogene (1409‑1413/5323 nt)	yneO ←	pseudogene, AidA homolog
ON	WT2-GF	140	1933433	Δ1 bp	0.059	coding (906/1476 nt)	zwf ←	glucose‑6‑phosphate 1‑dehydrogenase
ON	WT2-GF	140	2260027	A→C	0.584	F121V (TTT→GTT)	fruK ←	fructose‑1‑phosphate kinase
ON	WT2-GF	140	2260233	A→G	0.082	L52P (CTG→CCG)	fruK ←	fructose‑1‑phosphate kinase
ON	WT2-GF	140	2319727	C→T	0.096	P555S (CCC→TCC)	atoS →	sensory histidine kinase in two‑component regulatory system with AtoC
ON	WT2-GF	140	3502293	T→G	0.649	F74V (TTT→GTT)	frlR →	putative DNA‑binding transcriptional regulator
ON	WT2-GF	140	3551385	Δ11 bp	0.274	coding (279‑289/2706 nt)	malT →	DNA‑binding transcriptional activator for the mal regulon and maltotriose‑ATP‑binding protein
ON	WT2-GF	140	3558518	G→A	0.061	R37R (CGC→CGT)	glpR ←	DNA‑binding transcriptional repressor
ON	WT2-GF	140	3638404	C→T	0.204	L91L (CTG→TTG)	uspA →	universal stress global response regulator
ON	WT2-GF	140	3767621	IS2 (–) +5 bp	0.576	pseudogene (254‑258/439 nt)	yibV →	hypothetical protein, no homologs
ON	WT2-GF	140	4032177	T→G	0.071	L337R (CTT→CGT)	trkH →	potassium transporter
ON	WT2-GF	140	4148682	T→G	0.056	N814H (AAC→CAC)	ppc ←	phosphoenolpyruvate carboxylase
ON	WT2-GF	140	4492542	C→T	0.186	intergenic (‑113/‑104)	idnD ← / → idnK	L‑idonate 5‑dehydrogenase, NAD‑binding/D‑gluconate kinase, thermosensitive
ON	WT2-GF	140	4523185	G→T	0.193	N214K (AAC→AAA)	yjhI ←	KpLE2 phage‑like element; predicted DNA‑binding transcriptional regulator
ON	WT2-GF	140	4545018	C→T	0.053	L634L (CTG→TTG)	fimD →	outer membrane usher protein, type 1 fimbrial synthesis
ON	WT2-GF	140	4623530	G→T	0.064	G205C (GGC→TGC)	serB →	3‑phosphoserine phosphatase
ON	WT3-GF	27	523499	G→A	0.068	A339T (GCT→ACT)	rhsD →	rhsD element protein
ON	WT3-GF	27	1195443	Δ15,192 bp	0.0539352	e14 prophage loss	e14 prophage	e14 prophage excision
ON	WT3-GF	27	1202911	T→C	0.05	S141P (TCA→CCA)	ymfL →	e14 prophage; predicted DNA‑binding transcriptional regulator
ON	WT3-GF	27	1880441	G→A	0.059	R169H (CGC→CAC)	dmlA →	D‑malate oxidase, NAD‑dependent; probable tartrate dehydrogenase
ON	WT3-GF	27	2299509	A→G	0.057	F423L (TTT→CTT)	napA ←	nitrate reductase, periplasmic, large subunit
ON	WT3-GF	27	2475371	A→T	0.05	L94H (CTT→CAT)	dsdC ←	DNA‑binding transcriptional dual regulator
ON	WT3-GF	27	2925106	G→T	0.051	V259V (GTG→GTT)	ygdH →	conserved protein, UPF0717 family
ON	WT3-GF	27	3174706	C→T	0.05	R50R (CGG→CGA)	cpdA ←	3',5' cAMP phosphodiesterase
ON	WT3-GF	27	3497842	G→T	0.099	intergenic (+205/‑90)	yhfL → / → frlA	small lipoprotein/putative fructoselysine transporter
ON	WT3-GF	27	3502293	T→G	0.421	F74V (TTT→GTT)	frlR →	putative DNA‑binding transcriptional regulator
ON	WT3-GF	27	3502556	C→G	0.085	Y161* (TAC→TAG)	frlR →	putative DNA‑binding transcriptional regulator
ON	WT3-GF	27	3623772	A→T	0.05	M352K (ATG→AAG)	yhhJ ←	putative permease subunit, ABC transporter superfamily, inner membrane protein
ON	WT3-GF	27	3698159	+G	0.061	noncoding (1/66 nt)	rdlD →	sRNA antisense regulator affects LdrD translation; proposed addiction module in LDR‑D repeat, with toxic peptide LdrD
ON	WT3-GF	27	3768615	+T	0.056	coding (788/1137 nt)	yibH ←	hypothetical protein
ON	WT3-GF	140	506480	IS1 (–) +9 bp	0.045	noncoding (53‑61/84 nt)	chiX →	sRNA antisense regulator of OM chitoporin ChiP(YbfM), Hfq‑dependent
ON	WT3-GF	140	1195443	Δ15,192 bp	0.0790523	e14 prophage loss	e14 prophage	e14 prophage excision
ON	WT3-GF	140	1516396	G→A	0.067	Q159* (CAG→TAG)	mnaT ←	methionine N‑acyltransferase; L‑amino acid N‑acyltransferase
ON	WT3-GF	140	1641814	C→T	0.06	C172Y (TGC→TAC)	ydfU ←	Qin prophage; putative protein
ON	WT3-GF	140	1653911	A→G	0.05	H27R (CAT→CGT)	ynfB →	hypothetical protein
ON	WT3-GF	140	1916997	A→T	0.051	K488N (AAA→AAT)	yebT →	hypothetical protein
ON	WT3-GF	140	2108105	C→T	0.152	G20S (GGT→AGT)	rfbC ←	dTDP‑4‑deoxyrhamnose‑3,5‑epimerase
ON	WT3-GF	140	2696175	G→A	0.05	T133M (ACG→ATG)	pgpC ←	hypothetical protein
ON	WT3-GF	140	3498767	C→T	0.915	T279I (ACC→ATC)	frlA →	putative fructoselysine transporter
ON	WT3-GF	140	3502273	G→A	0.966	R67H (CGC→CAC)	frlR →	putative DNA‑binding transcriptional regulator
ON	WT3-GF	140	4319543	(A)7→6	0.873	coding (177/453 nt)	phnG ←	ribophosphonate triphosphate synthase subunit
ON	WT3-GF	140	4622231	C→T	0.06	S194S (TCG→TCA)	ytjB ←	conserved membrane protein
ON	WT4-GF	27	1195443	Δ15,192 bp	0.0653827	e14 prophage loss	e14 prophage	e14 prophage excision
ON	WT4-GF	27	2347425	G→A	0.05	P24S (CCT→TCT)	inaA ←	conserved protein, acid‑induced
ON	WT4-GF	27	2471540	A→T	0.05	pseudogene (68/708 nt)	oweS ←	pseudogene, CPS‑53 (KpLE1) prophage; predicted defective phage replication protein O;Phage or Prophage Related
ON	WT4-GF	27	2596322	G→A	0.05	A189V (GCA→GTA)	bamC ←	lipoprotein required for OM biogenesis, in BamABCDE complex
ON	WT4-GF	27	3404421	Δ3 bp	0.024	coding (483‑485/1350 nt)	accC →	acetyl‑CoA carboxylase, biotin carboxylase subunit
ON	WT4-GF	27	3502293	T→G	0.414	F74V (TTT→GTT)	frlR →	putative DNA‑binding transcriptional regulator
ON	WT4-GF	27	3502556	C→G	0.05	Y161* (TAC→TAG)	frlR →	putative DNA‑binding transcriptional regulator
ON	WT4-GF	27	4488976	T→G	0.071	S63R (AGT→CGT)	idnR ←	DNA‑binding transcriptional repressor, 5‑gluconate‑binding
ON	WT4-GF	27	4522830	Δ93 bp	0.031	coding (112‑204/906 nt)	yjhH ←	KpLE2 phage‑like element; predicted lyase/synthase
ON	WT4-GF	140	87957	IS5 (–) +4 bp	0.189	intergenic (+109/‑68)	ilvH → / → cra	acetolactate synthase III, thiamin‑dependent, small subunit/DNA‑binding transcriptional repressor‑activator for carbon metabolism
ON	WT4-GF	140	179874	C→T	0.059	T213I (ACC→ATC)	dgt →	deoxyguanosine triphosphate triphosphohydrolase
ON	WT4-GF	140	555191	C→T	0.051	P453L (CCG→CTG)	cysS →	cysteinyl‑tRNA synthetase
ON	WT4-GF	140	1195443	Δ15,192 bp	0.0522629	e14 prophage loss	e14 prophage	e14 prophage excision
ON	WT4-GF	140	1419662	(C)7→6	0.763	coding (520/858 nt)	ydaU →	Rac prophage; conserved protein
ON	WT4-GF	140	2686995	G→A	0.056	R178R (CGC→CGT)	yfhG ←	hypothetical protein
ON	WT4-GF	140	3502293	T→G	0.066	F74V (TTT→GTT)	frlR →	putative DNA‑binding transcriptional regulator
ON	WT4-GF	140	3502556	C→G	0.836	Y161* (TAC→TAG)	frlR →	putative DNA‑binding transcriptional regulator
ON	WT4-GF	140	3617025	G→A	0.052	intergenic (+13/‑190)	nikR → / → rhsB	DNA‑binding transcriptional repressor, Ni‑binding/rhsB element core protein RshB
ON	WT4-GF	140	3657659	C→T	0.063	S135S (AGC→AGT)	mdtE →	anaerobic multidrug efflux transporter, ArcA‑regulated
ON	WT4-GF	140	3659666	+GTG	0.083	coding (1230/3114 nt)	mdtF →	anaerobic multidrug efflux transporter, ArcA‑regulated
ON	WT4-GF	140	3686442	G→A	0.061	A252V (GCG→GTG)	bcsC ←	cellulose synthase subunit
ON	WT4-GF	140	3723307	A→G	0.05	L12S (TTG→TCG)	glyQ ←	glycine tRNA synthetase, alpha subunit
ON	WT5-GF	27	506480	IS1 (–) +9 bp	0.051	noncoding (53‑61/84 nt)	chiX →	sRNA antisense regulator of OM chitoporin ChiP(YbfM), Hfq‑dependent
ON	WT5-GF	27	1195443	Δ15,192 bp	0.0318168	e14 prophage loss	e14 prophage	e14 prophage excision
ON	WT5-GF	27	2366923	Δ1 bp	0.062	coding (863/1983 nt)	arnA →	fused UDP‑L‑Ara4N formyltransferase/UDP‑GlcA C‑4'‑decarboxylase
ON	WT5-GF	27	3502293	T→G	0.575	F74V (TTT→GTT)	frlR →	putative DNA‑binding transcriptional regulator
ON	WT5-GF	27	3502556	C→G	0.043	Y161* (TAC→TAG)	frlR →	putative DNA‑binding transcriptional regulator
ON	WT5-GF	27	3755229	C→T	0.051	A208T (GCC→ACC)	yiaY ←	putative Fe‑containing alcohol dehydrogenase, Pfam00465 family
ON	WT5-GF	27	3761150	C→T	0.057	G315G (GGC→GGT)	rhsA →	rhsA element core protein RshA
ON	WT5-GF	27	4488808	T→C	0.108	N119D (AAC→GAC)	idnR ←	DNA‑binding transcriptional repressor, 5‑gluconate‑binding
ON	WT5-GF	27	4522139	Δ13 bp	0.028	coding (883‑895/906 nt)	yjhH ←	KpLE2 phage‑like element; predicted lyase/synthase
ON	WT5-GF	140	506480	IS1 (–) +9 bp	0.287	noncoding (53‑61/84 nt)	chiX →	sRNA antisense regulator of OM chitoporin ChiP(YbfM), Hfq‑dependent
ON	WT5-GF	140	881613	IS2 (–) +5 bp	0.146	coding (341‑345/759 nt)	deoR ←	DNA‑binding transcriptional repressor
ON	WT5-GF	140	1304035	+GTTAGGTA	0.146	coding (248/1005 nt)	oppF →	oligopeptide transporter subunit
ON	WT5-GF	140	1304767	IS2 (+) +5 bp	0.197	coding (980‑984/1005 nt)	oppF →	oligopeptide transporter subunit
ON	WT5-GF	140	1316050	G→A	0.06	C130C (TGC→TGT)	trpB ←	tryptophan synthase, beta subunit
ON	WT5-GF	140	1742680	G→A	0.053	L400L (TTG→TTA)	mdtK →	multidrug efflux system transporter
ON	WT5-GF	140	1907911	IS2 (+) +5 bp	0.176	coding (209‑213/792 nt)	kdgR ←	DNA‑binding transcriptional regulator f kdgK, kdgT, eda
ON	WT5-GF	140	1908116	IS5 (–) +4 bp	0.107	coding (5‑8/792 nt)	kdgR ←	DNA‑binding transcriptional regulator f kdgK, kdgT, eda
ON	WT5-GF	140	1908170	A→G	0.104	intergenic (‑47/‑130)	kdgR ← / → yebQ	DNA‑binding transcriptional regulator f kdgK, kdgT, eda/putative transporter
ON	WT5-GF	140	2265822	IS5 (+) +4 bp	0.052	intergenic (+89/‑26)	yeiQ → / → yeiR	putative D‑mannonate oxidoreductase, NAD‑dependent/Zn‑stimulated GTPase involved in zinc homeostasis; mutants are cadmium and EDTA sensitive; Zn(2+) binding protein
ON	WT5-GF	140	3123159	C→A	0.054	R108L (CGC→CTC)	glcF ←	glycolate oxidase 4Fe‑4S iron‑sulfur cluster subunit
ON	WT5-GF	140	3404421	Δ3 bp	0.051	coding (483‑485/1350 nt)	accC →	acetyl‑CoA carboxylase, biotin carboxylase subunit
ON	WT5-GF	140	3502243	G→A	0.129	S57N (AGC→AAC)	frlR →	putative DNA‑binding transcriptional regulator
ON	WT5-GF	140	3502293	T→G	0.269	F74V (TTT→GTT)	frlR →	putative DNA‑binding transcriptional regulator
ON	WT5-GF	140	3517017	IS2 (–) +5 bp	0.201	coding (66‑70/522 nt)	aroK ←	shikimate kinase I
ON	WT5-GF	140	3934966	G→A	0.053	A222A (GCG→GCA)	rbsB →	D‑ribose transporter subunit
ON	WT5-GF	140	4121946	IS2 (+) +5 bp	0.197	coding (530‑534/1026 nt)	cytR ←	DNA‑binding transcriptional dual regulator
ON	WT5-GF	140	4289096	G→A	0.054	A200T (GCC→ACC)	nrfD →	formate‑dependent nitrite reductase, membrane subunit
ON	WT5-GF	140	4305797	G→A	0.051	A9V (GCG→GTG)	alsK ←	D‑allose kinase
ON	WT5-GF	140	4363872	+T	0.18	coding (925/1302 nt)	dcuA ←	C4‑dicarboxylate antiporter
ON	WT5-GF	140	4488808	T→C	0.132	N119D (AAC→GAC)	idnR ←	DNA‑binding transcriptional repressor, 5‑gluconate‑binding
ON	WT5-GF	140	4523199	A→T	0.212	Y210N (TAT→AAT)	yjhI ←	KpLE2 phage‑like element; predicted DNA‑binding transcriptional regulator
ON	WT6-GF	27	506448	IS1 (+) +9 bp	0.092	noncoding (21‑29/84 nt)	chiX →	sRNA antisense regulator of OM chitoporin ChiP(YbfM), Hfq‑dependent
ON	WT6-GF	27	506449	IS1 (+) +8 bp :: +A	0.097	noncoding (22‑29/84 nt)	chiX →	sRNA antisense regulator of OM chitoporin ChiP(YbfM), Hfq‑dependent
ON	WT6-GF	27	2614654	C→T	0.056	A180V (GCG→GTG)	yfgC →	periplasmic predicted metalloprotease, required for LoiP localization; TPR repeats
ON	WT6-GF	27	3497842	G→T	0.24	intergenic (+205/‑90)	yhfL → / → frlA	small lipoprotein/putative fructoselysine transporter
ON	WT6-GF	27	3502293	T→G	0.227	F74V (TTT→GTT)	frlR →	putative DNA‑binding transcriptional regulator
ON	WT6-GF	27	3502556	C→G	0.156	Y161* (TAC→TAG)	frlR →	putative DNA‑binding transcriptional regulator
ON	WT6-GF	27	3531921	C→T	0.051	T361I (ACT→ATT)	pck →	phosphoenolpyruvate carboxykinase
ON	WT6-GF	27	3736409	T→C	0.05	V297A (GTT→GCT)	malS →	alpha‑amylase
ON	WT6-GF	27	4488883	A→G	0.056	Y94H (TAT→CAT)	idnR ←	DNA‑binding transcriptional repressor, 5‑gluconate‑binding
ON	WT6-GF	27	4522139	Δ13 bp	0.057	coding (883‑895/906 nt)	yjhH ←	KpLE2 phage‑like element; predicted lyase/synthase
