# Supplementary material for: Evolution of Escherichia coli strains under competent or compromised adaptive immunity
Source: PLoS Pathog. 2025 Apr 24;21(4):e1012442. doi: 10.1371/journal.ppat.1012442 (PMC12021133; doi:10.1371/journal.ppat.1012442)
Supplement: S6 Table — (XLSX) [file ppat.1012442.s013.xlsx]

## Sheet: Table S6
Adaptive Immune System	Mouse ID	day	position	mutation	freq	annotation	gene	description
OFF	R1-GF	28	352233	C→A	0.058	G437G (GGC→GGA)	rbbA →	putative ABC transporter ATP‑binding protein YbhF
OFF	R1-GF	28	742135	G→A	0.051	A197T (GCA→ACA)	yqjH →	NADPH‑dependent ferric‑chelate reductase
OFF	R1-GF	28	825724	C→T	0.058	G80D (GGC→GAC)	pad1 ←	putative aromatic acid decarboxylase
OFF	R1-GF	28	1139656	C→T	0.053	A443V (GCG→GTG)	PROKKA_01072 →	MMPL family protein
OFF	R1-GF	28	1139701	A→G	0.054	Q458R (CAG→CGG)	PROKKA_01072 →	MMPL family protein
OFF	R1-GF	28	1278237	C→T	0.055	A143V (GCG→GTG)	ttdT →	L‑tartrate/succinate antiporter
OFF	R1-GF	28	1487939	C→T	0.056	intergenic (+481/+12)	sseB → / ← sseA	enhanced serine sensitivity protein SseB/3‑mercaptopyruvate sulfurtransferase
OFF	R1-GF	28	1520794	C→T	0.052	A126V (GCG→GTG)	upp →	Uracil phosphoribosyltransferase
OFF	R1-GF	28	1760788	C→T	0.052	A154T (GCT→ACT)	glpC ←	Anaerobic glycerol‑3‑phosphate dehydrogenase subunit C
OFF	R1-GF	28	1825958	G→A	0.054	A78T (GCA→ACA)	PROKKA_01729 →	hypothetical protein
OFF	R1-GF	28	1905147	G→A	0.056	R138H (CGT→CAT)	yehX →	Putative osmoprotectant uptake system ATP‑binding protein YehX
OFF	R1-GF	28	1912729	C→T	0.062	G366D (GGC→GAC)	yehP ←	VWA domain containing CoxE‑like protein
OFF	R1-GF	28	2228121	G→T	0.077	A72S (GCG→TCG)	araF →	L‑arabinose‑binding periplasmic protein precursor
OFF	R1-GF	28	2240532	C→T	0.055	intergenic (+108/‑37)	cheW → / → tar	Chemotaxis protein CheW/Methyl‑accepting chemotaxis protein II
OFF	R1-GF	28	2373382	C→T	0.052	E211K (GAG→AAG)	dmlA ←	D‑malate dehydrogenase [decarboxylating]
OFF	R1-GF	28	2484047	C→T	0.059	P926L (CCG→CTG)	ydiJ →	putative FAD‑linked oxidoreductase
OFF	R1-GF	28	2903849	C→T	0.052	T182I (ACC→ATC)	PROKKA_02838 →	RecT family protein
OFF	R1-GF	28	2935841	Δ1 bp	0.976	coding (732/999 nt)	purR →	HTH‑type transcriptional repressor PurR
OFF	R1-GF	28	2936907	T→C	0.938	E73G (GAA→GGA)	ompG ←	Outer membrane protein G precursor
OFF	R1-GF	28	3053822	T→G	0.055	D151E (GAT→GAG)	prs →	Ribose‑phosphate pyrophosphokinase
OFF	R1-GF	28	3178262	C→A	0.053	intergenic (+21/‑113)	grxB → / → yceB	Glutaredoxin‑2/putative lipoprotein YceB precursor
OFF	R1-GF	28	3290243	C→T	0.06	V83I (GTT→ATT)	uup ←	ABC transporter ATP‑binding protein uup
OFF	R1-GF	28	3720196	C→T	0.076	A101T (GCG→ACG)	entA ←	2,3‑dihydro‑2,3‑dihydroxybenzoate dehydrogenase
OFF	R1-GF	28	3975331	+CTGG	0.975	coding (600/1092 nt)	lacI →	Lactose operon repressor
OFF	R1-GF	28	3987472	C→T	0.077	D281N (GAT→AAT)	codB ←	Cytosine permease
OFF	R1-GF	28	4595115	G→A	0.063	S141S (AGC→AGT)	ulaE ←	L‑ribulose‑5‑phosphate 3‑epimerase UlaE
OFF	R1-GF	28	5063820	C→T	0.053	H173Y (CAC→TAC)	fadA →	3‑ketoacyl‑CoA thiolase
OFF	R1-GF	28	5095315	G→A	0.064	S81S (AGC→AGT)	uvrD ←	DNA helicase II
OFF	R1-GF	28	5117363	G→A	0.06	D255D (GAC→GAT)	rffT ←	4‑alpha‑L‑fucosyltransferase
OFF	R1-GF	140	47576	Δ87,305 bp	0.0570896	deletion	[PROKKA_00047]–[PROKKA_00125]	79 genes [PROKKA_00047],PROKKA_00048,cbtA_1,cbeA_1,PROKKA_00051,PROKKA_00052,kicA_1,PROKKA_00054,flu_1,era_1,PROKKA_00057,PROKKA_00058,PROKKA_00059,PROKKA_00060,PROKKA_00061,PROKKA_00062,PROKKA_00063,PROKKA_00064,PROKKA_00065,PROKKA_00066,PROKKA_00067,PROKKA_00068,PROKKA_00069,PROKKA_00070,PROKKA_00071,PROKKA_00072,PROKKA_00073,PROKKA_00074,shlB_1,shlA_1,PROKKA_00077,PROKKA_00078,PROKKA_00079,PRO…
OFF	R1-GF	140	605751	G→A	0.052	R78R (CGC→CGT)	lptB ←	Lipopolysaccharide export system ATP‑binding protein LptB
OFF	R1-GF	140	1233352	C→T	0.068	G389D (GGC→GAC)	ygiQ ←	hypothetical protein
OFF	R1-GF	140	1246062	C→T	0.052	R159H (CGC→CAC)	parE ←	DNA topoisomerase 4 subunit B
OFF	R1-GF	140	1621375	Δ1 bp	0.05	coding (1164/1257 nt)	yfeO ←	putative ion channel protein
OFF	R1-GF	140	1658058	T→G	0.484	C327G (TGT→GGT)	lacY_1 →	Lactose permease
OFF	R1-GF	140	1658145	A→T	0.125	S356C (AGT→TGT)	lacY_1 →	Lactose permease
OFF	R1-GF	140	1658289	C→T	0.124	Q404* (CAA→TAA)	lacY_1 →	Lactose permease
OFF	R1-GF	140	1858047	A→T	0.076	intergenic (‑23/‑345)	setB ← / → fruB	Sugar efflux transporter B/Multiphosphoryl transfer protein
OFF	R1-GF	140	2068396	C→T	0.06	S231S (AGC→AGT)	nac →	HTH‑type transcriptional regulator GltC
OFF	R1-GF	140	2465236	G→A	0.067	intergenic (+15/+42)	ppsA → / ← fadK	Phosphoenolpyruvate synthase/Short‑chain‑fatty‑acid‑‑CoA ligase
OFF	R1-GF	140	2503533	G→A	0.054	intergenic (‑11/‑297)	PROKKA_02446 ← / → ydhQ	tRNA‑Val/putative autotransporter precursor
OFF	R1-GF	140	2670322	C→T	0.066	N29N (AAC→AAT)	sad →	Succinate semialdehyde dehydrogenase [NAD(P)+] Sad
OFF	R1-GF	140	2810751	Δ1 bp	0.056	intergenic (‑128/+117)	ydcA ← / ← cybB	hypothetical protein/Cytochrome b561
OFF	R1-GF	140	2935841	Δ1 bp	0.925	coding (732/999 nt)	purR →	HTH‑type transcriptional repressor PurR
OFF	R1-GF	140	2936907	T→C	0.909	E73G (GAA→GGA)	ompG ←	Outer membrane protein G precursor
OFF	R1-GF	140	3177437	G→A	0.052	M372I (ATG→ATA)	mdtH →	Multidrug resistance protein MdtH
OFF	R1-GF	140	3273568	C→T	0.054	A44V (GCA→GTA)	mgsA →	Methylglyoxal synthase
OFF	R1-GF	140	3560570	C→T	0.057	R305R (CGC→CGT)	galT →	Galactose‑1‑phosphate uridylyltransferase
OFF	R1-GF	140	3606312	C→A	0.054	W128L (TGG→TTG)	ybgJ ←	Kinase A inhibitor
OFF	R1-GF	140	3613554	C→T	0.051	R301K (AGA→AAA)	rhsC_3 ←	Putative deoxyribonuclease RhsC
OFF	R1-GF	140	3682780	+G	0.05	coding (1879/1902 nt)	mrdA →	Stage V sporulation protein D
OFF	R1-GF	140	3975331	+CTGG	0.906	coding (600/1092 nt)	lacI →	Lactose operon repressor
OFF	R1-GF	140	3979151	T→C	0.758	F27S (TTC→TCC)	lacY →	Lactose permease
OFF	R1-GF	140	4195065	+CACCA	0.063	coding (163/726 nt)	pyrH ←	Uridylate kinase
OFF	R1-GF	140	4239881	A→T	0.059	P94P (CCA→CCT)	panD →	Aspartate 1‑decarboxylase precursor
OFF	R1-GF	140	4287851	C→A	0.05	G362C (GGC→TGC)	murD ←	UDP‑N‑acetylmuramoylalanine‑‑D‑glutamate ligase
OFF	R2-GF	28	176920	C→T	0.052	S268F (TCT→TTT)	kbl →	2‑amino‑3‑ketobutyrate coenzyme A ligase
OFF	R2-GF	28	194808	T→C	0.055	Q546R (CAG→CGG)	yadA_2 ←	Adhesin YadA precursor
OFF	R2-GF	28	291076	C→T	0.062	R347C (CGT→TGT)	bcsZ →	Endoglucanase precursor
OFF	R2-GF	28	481181	C→T	0.055	L49F (CTT→TTT)	fic →	putative adenosine monophosphate‑protein transferase fic
OFF	R2-GF	28	557286	G→A	0.053	S10S (TCG→TCA)	mreC →	Cell shape‑determining protein MreC
OFF	R2-GF	28	585835	C→T	0.057	G485G (GGC→GGT)	nanT →	Putative sialic acid transporter
OFF	R2-GF	28	745981	C→T	0.057	S131S (AGC→AGT)	csiD →	carbon starvation induced protein
OFF	R2-GF	28	842461	C→T	0.053	A25A (GCG→GCA)	casC ←	CRISPR system Cascade subunit CasC
OFF	R2-GF	28	915194	C→T	0.069	G536D (GGC→GAC)	recB ←	RecBCD enzyme subunit RecB
OFF	R2-GF	28	1429030	Δ1 bp	0.056	intergenic (‑21/‑111)	srmB ← / → yfiC	ATP‑dependent RNA helicase SrmB/tRNA1(Val) (adenine(37)‑N6)‑methyltransferase
OFF	R2-GF	28	1453901	C→T	0.064	G261G (GGC→GGT)	glrR →	Transcriptional regulatory protein QseF
OFF	R2-GF	28	1618198	C→T	0.058	G310D (GGC→GAC)	nupC ←	Nucleoside permease NupC
OFF	R2-GF	28	1779276	T→C	0.053	S698P (TCC→CCC)	gyrA →	DNA gyrase subunit A
OFF	R2-GF	28	1842371	C→T	0.051	T82M (ACG→ATG)	bcr →	Bicyclomycin resistance protein
OFF	R2-GF	28	2405543	T→C	0.073	K250K (AAA→AAG)	gdhA ←	NADP‑specific glutamate dehydrogenase
OFF	R2-GF	28	2453770	G→A	0.059	R587H (CGT→CAT)	pheT →	Phenylalanine‑‑tRNA ligase beta subunit
OFF	R2-GF	28	2851259	A→G	0.052	E245G (GAA→GGA)	ldhA →	D‑lactate dehydrogenase
OFF	R2-GF	28	2935841	Δ1 bp	0.969	coding (732/999 nt)	purR →	HTH‑type transcriptional repressor PurR
OFF	R2-GF	28	2937012	T→C	0.896	E38G (GAA→GGA)	ompG ←	Outer membrane protein G precursor
OFF	R2-GF	28	2961173	G→T	0.055	W430C (TGG→TGT)	puuP →	Putrescine importer PuuP
OFF	R2-GF	28	3225001	G→A	0.092	E805K (GAA→AAA)	putA →	Bifunctional protein PutA
OFF	R2-GF	28	3975331	+CTGG	0.903	coding (600/1092 nt)	lacI →	Lactose operon repressor
OFF	R2-GF	28	4565651	C→T	0.051	V305M (GTG→ATG)	ytfN ←	Translocation and assembly module TamB
OFF	R2-GF	28	4621724	C→T	0.052	G199R (GGA→AGA)	amiB ←	N‑acetylmuramoyl‑L‑alanine amidase AmiB precursor
OFF	R2-GF	140	47576	Δ87,305 bp	0.0111338	deletion	[PROKKA_00047]–[PROKKA_00125]	79 genes [PROKKA_00047],PROKKA_00048,cbtA_1,cbeA_1,PROKKA_00051,PROKKA_00052,kicA_1,PROKKA_00054,flu_1,era_1,PROKKA_00057,PROKKA_00058,PROKKA_00059,PROKKA_00060,PROKKA_00061,PROKKA_00062,PROKKA_00063,PROKKA_00064,PROKKA_00065,PROKKA_00066,PROKKA_00067,PROKKA_00068,PROKKA_00069,PROKKA_00070,PROKKA_00071,PROKKA_00072,PROKKA_00073,PROKKA_00074,shlB_1,shlA_1,PROKKA_00077,PROKKA_00078,PROKKA_00079,PRO…
OFF	R2-GF	140	914701	Δ7 bp	0.064125	coding (2094-2100/3543 nt)	recB ←	RecBCD enzyme subunit RecB
OFF	R2-GF	140	1017268	Δ1 bp	0.053	coding (857/1095 nt)	gcvT ←	Aminomethyltransferase
OFF	R2-GF	140	1339746	G→A	0.056	S184S (AGC→AGT)	xerC_1 ←	Tyrosine recombinase XerC
OFF	R2-GF	140	1564093	G→A	0.059	L211L (CTG→CTA)	maeB →	NADP‑dependent malic enzyme
OFF	R2-GF	140	1657780	A→G	0.108	N234S (AAC→AGC)	lacY_1 →	Lactose permease
OFF	R2-GF	140	1658145	A→T	0.331	S356C (AGT→TGT)	lacY_1 →	Lactose permease
OFF	R2-GF	140	1658289	C→T	0.269	Q404* (CAA→TAA)	lacY_1 →	Lactose permease
OFF	R2-GF	140	1860360	C→T	0.05	A280V (GCT→GTT)	fruK →	Tagatose‑6‑phosphate kinase
OFF	R2-GF	140	1942047	C→T	0.059	A177T (GCA→ACA)	yegU ←	ADP‑ribosylglycohydrolase
OFF	R2-GF	140	1954768	Δ1 bp	0.059	coding (353/1362 nt)	yegQ ←	putative protease YhbU precursor
OFF	R2-GF	140	2190675	C→T	0.06	P313S (CCC→TCC)	PROKKA_02096 →	Phage tail sheath protein
OFF	R2-GF	140	2563178	Δ5 bp	0.058		[fumC]	[fumC]
OFF	R2-GF	140	2670077	Δ1 bp	0.051	coding (59/882 nt)	yneJ ←	HTH‑type transcriptional regulator GltR
OFF	R2-GF	140	2836100	G→T	0.07	D280E (GAC→GAA)	paaE ←	1,2‑phenylacetyl‑CoA epoxidase, subunit E
OFF	R2-GF	140	2920603	C→T	0.059	P167S (CCG→TCG)	uspE →	Universal stress protein E
OFF	R2-GF	140	2935841	Δ1 bp	0.972	coding (732/999 nt)	purR →	HTH‑type transcriptional repressor PurR
OFF	R2-GF	140	2937012	T→C	0.945	E38G (GAA→GGA)	ompG ←	Outer membrane protein G precursor
OFF	R2-GF	140	3163509	C→T	0.052	A258T (GCC→ACC)	flgJ ←	Peptidoglycan hydrolase FlgJ
OFF	R2-GF	140	3545248	Δ1 bp	0.053	coding (1935/2262 nt)	ybhJ ←	2,3‑dimethylmalate dehydratase large subunit
OFF	R2-GF	140	3709134	G→A	0.055	A89V (GCA→GTA)	ahpF ←	Alkyl hydroperoxide reductase subunit F
OFF	R2-GF	140	3975331	+CTGG	0.943	coding (600/1092 nt)	lacI →	Lactose operon repressor
OFF	R2-GF	140	3979087	A→G	0.109	N6D (AAC→GAC)	lacY →	Lactose permease
OFF	R2-GF	140	3979151	T→C	0.497	F27S (TTC→TCC)	lacY →	Lactose permease
OFF	R2-GF	140	3980440	Δ1 bp	0.054	coding (59/621 nt)	lacA →	Galactoside O‑acetyltransferase
OFF	R2-GF	140	4480364	C→T	0.058	L401L (CTG→CTA)	uxuB ←	Polyol:NADP oxidoreductase
OFF	R2-GF	140	4559787	C→T	0.059	E309E (GAG→GAA)	ytfQ ←	ABC transporter periplasmic‑binding protein YtfQ precursor
OFF	R2-GF	140	4750243	G→A	0.222	G119S (GGC→AGC)	melR →	Melibiose operon regulatory protein
OFF	R2-GF	140	4750388	C→T	0.053	S167F (TCT→TTT)	melR →	Melibiose operon regulatory protein
OFF	R2-GF	140	4750563	G→A	0.055	M225I (ATG→ATA)	melR →	Melibiose operon regulatory protein
OFF	R2-GF	140	4890852	C→T	0.051	Q325* (CAA→TAA)	thiC →	Phosphomethylpyrimidine synthase
OFF	R2-GF	140	4982254	A→T	0.055	intergenic (‑112/+207)	sbp ← / ← pfkA	Sulfate‑binding protein precursor/6‑phosphofructokinase isozyme 1
OFF	R3-GF	28	687096	G→C	0.022	V176L (GTA→CTA)	tdcA →	HTH‑type transcriptional regulator TfdS
OFF	R3-GF	28	1923372	T→C	0.057	T942A (ACG→GCG)	PROKKA_01822 ←	WGR domain protein
OFF	R3-GF	28	2001554	C→T	0.051	A154V (GCG→GTG)	wzxC →	Lipopolysaccharide biosynthesis protein WzxC
OFF	R3-GF	28	2576737	C→T	0.052	L40L (CTC→CTT)	mdtI →	Spermidine export protein MdtI
OFF	R3-GF	28	2600378	Δ2 bp	0.0665	coding (791-792/2472 nt)	recE_3 ←	Exodeoxyribonuclease 8
OFF	R3-GF	28	2935841	Δ1 bp	0.927	coding (732/999 nt)	purR →	HTH‑type transcriptional repressor PurR
OFF	R3-GF	28	2936965	Δ9 bp	0.907	coding (152‑160/906 nt)	ompG ←	Outer membrane protein G precursor
OFF	R3-GF	28	2938618	C→T	0.052	A103T (GCA→ACA)	ycjU ←	Beta‑phosphoglucomutase
OFF	R3-GF	28	3975332	Δ4 bp	0.969	coding (601‑604/1092 nt)	lacI →	Lactose operon repressor
OFF	R3-GF	84	687096	G→C	0.068	V176L (GTA→CTA)	tdcA →	HTH‑type transcriptional regulator TfdS
OFF	R3-GF	84	818337	Δ1 bp	0.055	coding (88/768 nt)	ygbI ←	Glucitol operon repressor
OFF	R3-GF	84	1579415	C→T	0.055	R66C (CGT→TGT)	eutK →	Ethanolamine utilization protein EutK precursor
OFF	R3-GF	84	1658058	T→G	0.1	C327G (TGT→GGT)	lacY_1 →	Lactose permease
OFF	R3-GF	84	1658145	A→T	0.322	S356C (AGT→TGT)	lacY_1 →	Lactose permease
OFF	R3-GF	84	1658166	C→T	0.096	L363F (CTT→TTT)	lacY_1 →	Lactose permease
OFF	R3-GF	84	1658289	C→T	0.036	Q404* (CAA→TAA)	lacY_1 →	Lactose permease
OFF	R3-GF	84	2142002	C→T	0.052	T36M (ACG→ATG)	yedJ →	putative hydrolase
OFF	R3-GF	84	2158896	G→T	0.058	G71G (GGC→GGA)	fliH ←	Flagellar assembly protein FliH
OFF	R3-GF	84	2190835	Δ1 bp	0.058	coding (1097/1185 nt)	PROKKA_02096 →	Phage tail sheath protein
OFF	R3-GF	84	2527315	Δ3 bp	0.021	coding (504‑506/2013 nt)	ydhK ←	p‑hydroxybenzoic acid efflux pump subunit AaeB
OFF	R3-GF	84	2856068	G→A	0.051	A1162T (GCA→ACA)	ydbk →	Pyruvate‑flavodoxin oxidoreductase
OFF	R3-GF	84	2935841	Δ1 bp	0.914	coding (732/999 nt)	purR →	HTH‑type transcriptional repressor PurR
OFF	R3-GF	84	2936965	Δ9 bp	0.915	coding (152‑160/906 nt)	ompG ←	Outer membrane protein G precursor
OFF	R3-GF	84	2938701	G→A	0.051	A75V (GCG→GTG)	ycjU ←	Beta‑phosphoglucomutase
OFF	R3-GF	84	2971533	G→A	0.055	A458A (GCG→GCA)	rnb →	Exoribonuclease 2
OFF	R3-GF	84	3052204	C→G	0.078	L132V (CTC→GTC)	lolB →	Outer‑membrane lipoprotein LolB precursor
OFF	R3-GF	84	3965760	G→A	0.056	A41V (GCG→GTG)	yaiL ←	hypothetical protein
OFF	R3-GF	84	3975332	Δ4 bp	0.883	coding (601‑604/1092 nt)	lacI →	Lactose operon repressor
OFF	R3-GF	84	3979151	T→G	0.426	F27C (TTC→TGC)	lacY →	Lactose permease
OFF	R3-GF	84	4563595	C→T	0.052	R990H (CGC→CAC)	ytfN ←	Translocation and assembly module TamB
OFF	R3-GF	84	4767803	C→T	0.051	A20V (GCC→GTC)	phnE →	Phosphate‑import permease protein PhnE
OFF	R4-GF	28	461361	C→T	0.063	T312M (ACG→ATG)	damX →	cell division protein DamX
OFF	R4-GF	28	524595	A→G	0.051	I254M (ATA→ATG)	smf →	hypothetical protein
OFF	R4-GF	28	901908	Δ1 bp	0.064	coding (295/1101 nt)	rlmM ←	Ribosomal RNA large subunit methyltransferase M
OFF	R4-GF	28	1240177	C→T	0.053	A66T (GCA→ACA)	ygiV ←	DNA gyrase inhibitor
OFF	R4-GF	28	1248413	A→G	0.056	R3R (CGT→CGC)	yqiB ←	putative dehydrogenase
OFF	R4-GF	28	1268794	C→A	0.063	G217V (GGC→GTC)	glnE ←	Glutamate‑ammonia‑ligase adenylyltransferase
OFF	R4-GF	28	1428913	C→T	0.067	A33T (GCC→ACC)	srmB ←	ATP‑dependent RNA helicase SrmB
OFF	R4-GF	28	1438578	C→T	0.055	G20G (GGC→GGT)	era →	GTPase Era
OFF	R4-GF	28	1653234	C→A	0.05	intergenic (‑36/‑249)	dsdX_1 ← / → degA	DsdX permease/HTH‑type transcriptional regulator DegA
OFF	R4-GF	28	2000765	G→A	0.064	L356L (CTG→CTA)	wcaJ →	UDP‑glucose:undecaprenyl‑phosphate glucose‑1‑phosphate transferase
OFF	R4-GF	28	2083344	G→A	0.077	S461L (TCG→TTG)	yeeJ ←	Invasin
OFF	R4-GF	28	2935212	Δ61 bp	0.935	coding (103‑163/999 nt)	purR →	HTH‑type transcriptional repressor PurR
OFF	R4-GF	28	2937012	T→C	0.595	E38G (GAA→GGA)	ompG ←	Outer membrane protein G precursor
OFF	R4-GF	28	3109068	G→A	0.055	V22V (GTG→GTA)	hflD →	High frequency lysogenization protein HflD
OFF	R4-GF	28	3110709	G→A	0.066	L354L (CTG→CTA)	purB →	Adenylosuccinate lyase
OFF	R4-GF	28	3153463	Δ3 bp	0.05	coding (536-538/1041 nt)	plsX ←	Phosphate acyltransferase
OFF	R4-GF	28	3164967	C→T	0.05	A137A (GCG→GCA)	flgI ←	Flagellar P‑ring protein precursor
OFF	R4-GF	28	3394880	C→T	0.054	A326V (GCC→GTC)	ybjS →	3 beta‑hydroxysteroid dehydrogenase/Delta 5‑‑>4‑isomerase
OFF	R4-GF	28	3467858	T→C	0.057	E358G (GAG→GGG)	dinG ←	putative ATP‑dependent helicase DinG
OFF	R4-GF	28	3534965	Δ1 bp	0.057	coding (18/141 nt)	PROKKA_03463 →	Lambda Phage CIII
OFF	R4-GF	28	3929971	G→A	0.082	G122S (GGC→AGC)	sbcC →	Nuclease SbcCD subunit C
OFF	R4-GF	28	3975331	+CTGG	0.911	coding (600/1092 nt)	lacI →	Lactose operon repressor
OFF	R4-GF	28	3975332	Δ4 bp	0.030349	coding (601‑604/1092 nt)	lacI →	Lactose operon repressor
OFF	R4-GF	28	4141692	G→T	0.05	A431S (GCA→TCA)	PROKKA_04021 →	Intracellular multiplication and human macrophage‑killing
OFF	R4-GF	28	4594179	G→A	0.069	P169S (CCG→TCG)	ulaF ←	L‑ribulose‑5‑phosphate 4‑epimerase UlaF
OFF	R4-GF	140	47576	Δ87,305 bp	0.0333986	deletion	[PROKKA_00047]–[PROKKA_00125]	79 genes [PROKKA_00047],PROKKA_00048,cbtA_1,cbeA_1,PROKKA_00051,PROKKA_00052,kicA_1,PROKKA_00054,flu_1,era_1,PROKKA_00057,PROKKA_00058,PROKKA_00059,PROKKA_00060,PROKKA_00061,PROKKA_00062,PROKKA_00063,PROKKA_00064,PROKKA_00065,PROKKA_00066,PROKKA_00067,PROKKA_00068,PROKKA_00069,PROKKA_00070,PROKKA_00071,PROKKA_00072,PROKKA_00073,PROKKA_00074,shlB_1,shlA_1,PROKKA_00077,PROKKA_00078,PROKKA_00079,PRO…
OFF	R4-GF	140	1081423	Δ85,944 bp	0.390012	deletion	[PROKKA_01034]–[PROKKA_01105]	71 genes [PROKKA_01034],,[PROKKA_01105]
OFF	R4-GF	140	1285432	Δ33,243 bp	0.0073012	deletion	[PROKKA_01215]–[intA_1]	28 genes [PROKKA_01215],...,[intA_1]
OFF	R4-GF	140	1437066	T→C	0.054	T157T (ACT→ACC)	lepB →	Signal peptidase I
OFF	R4-GF	140	1479520	G→A	0.039	A13T (GCA→ACA)	iscR →	HTH‑type transcriptional regulator IscR
OFF	R4-GF	140	1656060	C→T	0.098	intergenic (‑183/‑34)	sacA ← / → kdgK_2	Sucrose‑6‑phosphate hydrolase/2‑dehydro‑3‑deoxygluconokinase
OFF	R4-GF	140	1658058	T→G	0.347	C327G (TGT→GGT)	lacY_1 →	Lactose permease
OFF	R4-GF	140	1658291	+T	0.094	coding (1212/1248 nt)	lacY_1 →	Lactose permease
OFF	R4-GF	140	1678425	Δ1 bp	0.069	coding (689/1086 nt)	aroC →	Chorismate synthase
OFF	R4-GF	140	1918946	Δ1 bp	0.051	coding (3168/3354 nt)	yehI ←	hypothetical protein
OFF	R4-GF	140	2147384	G→A	0.053	E143K (GAA→AAA)	yedQ →	putative diguanylate cyclase YedQ
OFF	R4-GF	140	2806576	G→A	0.052	A146V (GCG→GTG)	ydcJ ←	hypothetical protein
OFF	R4-GF	140	2817529	G→A	0.059	A571V (GCG→GTG)	hrpA ←	ATP‑dependent RNA helicase HrpB
OFF	R4-GF	140	2935212	Δ61 bp	0.957	coding (103‑163/999 nt)	purR→	HTH‑type transcriptional repressor PurR
OFF	R4-GF	140	2937012	T→C	0.911	E38G (GAA→GGA)	ompG ←	Outer membrane protein G precursor
OFF	R4-GF	140	2956463	Δ1 bp	0.05	intergenic (‑135/+140)	puuC ← / ← puuR	Aldehyde dehydrogenase PuuC/HTH‑type transcriptional regulator PuuR
OFF	R4-GF	140	3587022	G→A	0.053	Q176* (CAG→TAG)	sucC ←	Succinyl‑CoA ligase [ADP‑forming] subunit beta
OFF	R4-GF	140	3975331	+CTGG	0.941	coding (600/1092 nt)	lacI →	Lactose operon repressor
OFF	R4-GF	140	3975332	Δ4 bp	0.016697	coding (601‑604/1092 nt)	lacI →	Lactose operon repressor
OFF	R4-GF	140	3979151	T→G	0.517	F27C (TTC→TGC)	lacY →	Lactose permease
OFF	R4-GF	140	3979472	G→A	0.059	R134H (CGT→CAT)	lacY →	Lactose permease
OFF	R4-GF	140	4106711	G→A	0.061	S47S (AGC→AGT)	rhsB_6 ←	putative deoxyribonuclease RhsB
OFF	R5-GF	28	292495	G→A	0.076	R457H (CGC→CAC)	bcsC →	Cellulose synthase operon protein C precursor
OFF	R5-GF	28	452487	C→T	0.057	P792P (CCG→CCA)	mrcA ←	Penicillin‑binding protein 1A
OFF	R5-GF	28	695140	C→T	0.06	A385V (GCC→GTC)	tdcG →	L‑serine dehydratase TdcG
OFF	R5-GF	28	792644	G→A	0.055	Q658* (CAG→TAG)	hypF ←	Carbamoyltransferase HypF
OFF	R5-GF	28	846084	C→T	0.062	L452L (CTG→CTA)	ygcB ←	CRISPR‑associated endonuclease/helicase Cas3
OFF	R5-GF	28	1169928	C→T	0.067	A101T (GCA→ACA)	gspK ←	Putative type II secretion system protein K
OFF	R5-GF	28	1263987	G→A	0.063	V441I (GTA→ATA)	yqiK →	Inner membrane protein YqiK
OFF	R5-GF	28	1615593	C→T	0.052	intergenic (+117/‑92)	PROKKA_01544 → / → yfeA	tRNA‑Ala/Cyclic di‑GMP phosphodiesterase YfgF
OFF	R5-GF	28	1683631	G→A	0.06	L9L (CTG→CTA)	fabB →	3‑oxoacyl‑[acyl‑carrier‑protein] synthase 1
OFF	R5-GF	28	1766223	Δ1 bp	0.053	coding (467/1077 nt)	glpQ →	Glycerophosphoryl diester phosphodiesterase precursor
OFF	R5-GF	28	2189557	G→A	0.053	L9F (CTC→TTC)	PROKKA_02095 ←	Phage late control gene D protein (GPD)
OFF	R5-GF	28	2935134	+G	0.053	coding (25/999 nt)	purR→	HTH‑type transcriptional repressor PurR
OFF	R5-GF	28	2935841	Δ1 bp	0.91	coding (732/999 nt)	purR→	HTH‑type transcriptional repressor PurR
OFF	R5-GF	28	2936907	T→C	0.045	E73G (GAA→GGA)	ompG ←	Outer membrane protein G precursor
OFF	R5-GF	28	2937012	T→C	0.876	E38G (GAA→GGA)	ompG ←	Outer membrane protein G precursor
OFF	R5-GF	28	2949423	C→T	0.052	intergenic (‑41/+34)	pspE ← / ← pspD	Thiosulfate sulfurtransferase PspE precursor/Phage shock protein D
OFF	R5-GF	28	3216161	T→A	0.058	K15N (AAA→AAT)	phoH ←	PhoH‑like protein
OFF	R5-GF	28	3240457	C→T	0.058	A507T (GCC→ACC)	torA ←	Trimethylamine‑N‑oxide reductase 1 precursor
OFF	R5-GF	28	3584105	Δ5 bp	0.0666	coding (409-413/1917 nt)	mngA ←	Heat‑responsive suppressor HrsA
OFF	R5-GF	28	3719572	G→A	0.053	A59V (GCG→GTG)	entH ←	Proofreading thioesterase EntH
OFF	R5-GF	28	3975331	+CTGG	0.393	coding (600/1092 nt)	lacI →	Lactose operon repressor
OFF	R5-GF	28	3975332	Δ4 bp	0.07891	coding (601‑604/1092 nt)	lacI →	Lactose operon repressor
OFF	R5-GF	28	3975479	G→A	0.514	D250N (GAT→AAT)	lacI →	Lactose operon repressor
OFF	R5-GF	28	4900686	G→T	0.051	intergenic (‑57/+20)	rpoC ← / ← rpoB	DNA‑directed RNA polymerase subunit beta'/DNA‑directed RNA polymerase subunit beta
OFF	R5-GF	28	4985864	G→A	0.063	G187D (GGC→GAC)	cpxR →	Transcriptional regulatory protein WalR
OFF	R5-GF	28	5183084	T→C	0.052	G367G (GGT→GGC)	glmS →	Glutamine‑‑fructose‑6‑phosphate aminotransferase [isomerizing]
OFF	R5-GF	28	5208623	T→C	0.05	E84G (GAG→GGG)	PROKKA_05009 ←	hypothetical protein
OFF	R5-GF	28	5224143	G→A	0.071	R370H (CGC→CAC)	PROKKA_05033 →	hypothetical protein
OFF	R5-GF	140	47576	Δ87,305 bp	0.0509358	deletion	[PROKKA_00047]–[PROKKA_00125]	79 genes [PROKKA_00047],PROKKA_00048,cbtA_1,cbeA_1,PROKKA_00051,PROKKA_00052,kicA_1,PROKKA_00054,flu_1,era_1,PROKKA_00057,PROKKA_00058,PROKKA_00059,PROKKA_00060,PROKKA_00061,PROKKA_00062,PROKKA_00063,PROKKA_00064,PROKKA_00065,PROKKA_00066,PROKKA_00067,PROKKA_00068,PROKKA_00069,PROKKA_00070,PROKKA_00071,PROKKA_00072,PROKKA_00073,PROKKA_00074,shlB_1,shlA_1,PROKKA_00077,PROKKA_00078,PROKKA_00079,PRO…
OFF	R5-GF	140	1473073	C→T	0.055	T58M (ACG→ATG)	hcaR →	Hca operon transcriptional activator
OFF	R5-GF	140	1477462	A→G	0.059	intergenic (‑55/+90)	yfhR ← / ← suhB	Alpha/beta hydrolase family protein/Inositol‑1‑monophosphatase
OFF	R5-GF	140	1656060	C→T	0.149	intergenic (‑183/‑34)	sacA ← / → kdgK_2	Sucrose‑6‑phosphate hydrolase/2‑dehydro‑3‑deoxygluconokinase
OFF	R5-GF	140	1657780	A→G	0.037	N234S (AAC→AGC)	lacY_1 →	Lactose permease
OFF	R5-GF	140	1658058	T→G	0.2	C327G (TGT→GGT)	lacY_1 →	Lactose permease
OFF	R5-GF	140	1658286	+AGCAA	0.055	coding (1207/1248 nt)	lacY_1 →	Lactose permease
OFF	R5-GF	140	1658289	C→T	0.083	Q404* (CAA→TAA)	lacY_1 →	Lactose permease
OFF	R5-GF	140	1752001	C→A	0.421	A263S (GCA→TCA)	arnA ←	Bifunctional polymyxin resistance protein ArnA
OFF	R5-GF	140	1977382	A→G	0.055	V144A (GTC→GCC)	yegE ←	putative diguanylate cyclase YegE
OFF	R5-GF	140	2330900	C→G	0.057	E117Q (GAA→CAA)	tfaP ←	Caudovirales tail fiber assembly protein
OFF	R5-GF	140	2362860	C→T	0.05	L133L (CTG→TTG)	yoaA →	putative ATP‑dependent helicase DinG
OFF	R5-GF	140	2515748	C→T	0.069	intergenic (‑242/‑92)	ydhO ← / → grxD	Murein DD‑endopeptidase MepH precursor/Glutaredoxin‑4
OFF	R5-GF	140	2527315	Δ3 bp	0.059	coding (504‑506/2013 nt)	ydhK ←	p‑hydroxybenzoic acid efflux pump subunit AaeB
OFF	R5-GF	140	2549557	A→G	0.066	L344P (CTG→CCG)	malX ←	PTS system maltose‑ and glucose‑specific EIICB component
OFF	R5-GF	140	2759821	C→T	0.066	G379G (GGG→GGA)	rhsC_2 ←	Putative deoxyribonuclease RhsC
OFF	R5-GF	140	2821912	C→A	0.053	G417W (GGG→TGG)	ynbC ←	Phospholipase YtpA
OFF	R5-GF	140	2935841	Δ1 bp	0.944	coding (732/999 nt)	purR→	HTH‑type transcriptional repressor PurR
OFF	R5-GF	140	2937012	T→C	0.953	E38G (GAA→GGA)	ompG ←	Outer membrane protein G precursor
OFF	R5-GF	140	2954835	G→A	0.062	T2I (ACC→ATC)	puuB ←	Gamma‑glutamylputrescine oxidoreductase
OFF	R5-GF	140	2954898	C→T	0.053	L477L (CTG→CTA)	puuC ←	Aldehyde dehydrogenase PuuC
OFF	R5-GF	140	2955120	C→A	0.099	L403L (CTG→CTT)	puuC ←	Aldehyde dehydrogenase PuuC
OFF	R5-GF	140	3195060	C→A	0.06	L99L (CTG→CTT)	ymdB ←	Putative cardiolipin synthase YbhO
OFF	R5-GF	140	3228493	Δ1 bp	0.067	coding (977/1092 nt)	rutA →	Pyrimidine monooxygenase RutA
OFF	R5-GF	140	3379673	G→T	0.062	P226T (CCC→ACC)	macB ←	Macrolide export ATP‑binding/permease protein MacB
OFF	R5-GF	140	3849992	C→T	0.066	R336H (CGC→CAC)	dnaX ←	DNA polymerase III subunit tau
OFF	R5-GF	140	3973176	C→T	0.059	L155L (CTG→CTA)	mhpA ←	3‑(3‑hydroxy‑phenyl)propionate/3‑hydroxycinnamic acid hydroxylase
OFF	R5-GF	140	3975479	G→A	0.566	D250N (GAT→AAT)	lacI →	Lactose operon repressor
OFF	R5-GF	140	3979151	T→G	0.537	F27C (TTC→TGC)	lacY →	Lactose permease
OFF	R5-GF	140	4078009	G→A	0.054	A138V (GCT→GTT)	proB ←	Glutamate 5‑kinase
OFF	R5-GF	140	4750243	G→A	0.034	G119S (GGC→AGC)	melR →	Melibiose operon regulatory protein
OFF	R6-GF	28	471014	C→T	0.058	S213S (AGC→AGT)	yhfT →	hypothetical protein
OFF	R6-GF	28	1047846	G→A	0.052	G198G (GGC→GGT)	yggP ←	Alcohol dehydrogenase
OFF	R6-GF	28	1285432	Δ33,243 bp	0.0223353	deletion	[PROKKA_01215]–[intA_1]	28 genes [PROKKA_01215],...,[intA_1]
OFF	R6-GF	28	1557091	C→T	0.061	A260A (GCC→GCT)	aegA →	Glutamate synthase [NADPH] small chain
OFF	R6-GF	28	1569560	C→T	0.056	A58V (GCA→GTA)	eutM →	Ethanolamine utilization protein EutM precursor
OFF	R6-GF	28	1569773	G→A	0.054	intergenic (+92/‑15)	eutM → / → eutN	Ethanolamine utilization protein EutM precursor/Ethanolamine utilization protein EutN
OFF	R6-GF	28	1690409	+G	0.053	coding (808/813 nt)	truA →	tRNA pseudouridine synthase A
OFF	R6-GF	28	1962064	C→T	0.075	V366V (GTG→GTA)	mdtC ←	Multidrug resistance protein MdtC
OFF	R6-GF	28	1998644	C→T	0.074	R124R (CGC→CGT)	cpsG →	Phosphomannomutase/phosphoglucomutase
OFF	R6-GF	28	2786863	Δ1 bp	0.056	coding (697/795 nt)	ydcV ←	Inner membrane ABC transporter permease protein YdcV
OFF	R6-GF	28	2935212	Δ61 bp	0.028	coding (103‑163/999 nt)	purR →	HTH‑type transcriptional repressor PurR
OFF	R6-GF	28	2935666	+TGCC	0.083	coding (557/999 nt)	purR →	HTH‑type transcriptional repressor PurR
OFF	R6-GF	28	2935841	Δ1 bp	0.855	coding (732/999 nt)	purR →	HTH‑type transcriptional repressor PurR
OFF	R6-GF	28	2937012	T→C	0.859	E38G (GAA→GGA)	ompG ←	Outer membrane protein G precursor
OFF	R6-GF	28	3064091	G→A	0.06	A82V (GCC→GTC)	dhaR ←	Acetoin dehydrogenase operon transcriptional activator AcoR
OFF	R6-GF	28	3069442	C→T	0.055	A473V (GCG→GTG)	treA →	Periplasmic trehalase precursor
OFF	R6-GF	28	3246573	A→G	0.076	A492A (GCA→GCG)	torS →	Sensor protein TorS
OFF	R6-GF	28	3314745	C→T	0.054	intergenic (+23/‑162)	ompF → / → aspC	Outer membrane protein F precursor/Aspartate aminotransferase
OFF	R6-GF	28	3321010	C→T	0.07	R1094H (CGC→CAC)	mukB ←	Chromosome partition protein MukB
OFF	R6-GF	28	3468761	G→A	0.062	A57V (GCC→GTC)	dinG ←	putative ATP‑dependent helicase DinG
OFF	R6-GF	28	3557741	Δ1 bp	0.069	coding (845/1473 nt)	modF →	putative ABC transporter ATP‑binding protein YlmA
OFF	R6-GF	28	3715649	G→A	0.051	D27N (GAT→AAT)	ybdH →	Glycerol dehydrogenase
OFF	R6-GF	28	3966667	C→A	0.064	V176V (GTG→GTT)	mhpT ←	4‑hydroxybenzoate transporter PcaK
OFF	R6-GF	28	3975331	+CTGG	0.948	coding (600/1092 nt)	lacI →	Lactose operon repressor
OFF	R6-GF	28	3975332	Δ4 bp	0.042796	coding (601‑604/1092 nt)	lacI →	Lactose operon repressor
OFF	R6-GF	28	4007085	G→A	0.058	R201C (CGT→TGT)	yahI ←	Carbamate kinase 2
OFF	R6-GF	28	4318112	A→G	0.059	Q143Q (CAA→CAG)	araA →	L‑arabinose isomerase
OFF	R6-GF	28	4862082	C→T	0.059	G308S (GGC→AGC)	metH ←	Methionine synthase
OFF	R6-GF	28	4904037	C→T	0.052	R233H (CGT→CAT)	rpoB ←	DNA‑directed RNA polymerase subunit beta
OFF	R6-GF	28	4926710	G→A	0.054	A232V (GCG→GTG)	oxyR ←	Hydrogen peroxide‑inducible genes activator
OFF	R6-GF	140	47576	Δ87,305 bp	0.047526	deletion	[PROKKA_00047]–[PROKKA_00125]	79 genes [PROKKA_00047],PROKKA_00048,cbtA_1,cbeA_1,PROKKA_00051,PROKKA_00052,kicA_1,PROKKA_00054,flu_1,era_1,PROKKA_00057,PROKKA_00058,PROKKA_00059,PROKKA_00060,PROKKA_00061,PROKKA_00062,PROKKA_00063,PROKKA_00064,PROKKA_00065,PROKKA_00066,PROKKA_00067,PROKKA_00068,PROKKA_00069,PROKKA_00070,PROKKA_00071,PROKKA_00072,PROKKA_00073,PROKKA_00074,shlB_1,shlA_1,PROKKA_00077,PROKKA_00078,PROKKA_00079,PRO…
OFF	R6-GF	140	552892	G→A	0.051	P287L (CCG→CTG)	yhdH ←	putative acrylyl‑CoA reductase AcuI
OFF	R6-GF	140	714907	T→C	0.052	L218P (CTG→CCG)	uxaC →	Uronate isomerase
OFF	R6-GF	140	939442	G→A	0.05	A86V (GCG→GTG)	lysA ←	Diaminopimelate decarboxylase
OFF	R6-GF	140	1656060	C→T	0.102	intergenic (‑183/‑34)	sacA ← / → kdgK_2	Sucrose‑6‑phosphate hydrolase/2‑dehydro‑3‑deoxygluconokinase
OFF	R6-GF	140	1658058	T→G	0.363	C327G (TGT→GGT)	lacY_1 →	Lactose permease
OFF	R6-GF	140	1658145	A→T	0.133	S356C (AGT→TGT)	lacY_1 →	Lactose permease
OFF	R6-GF	140	1658166	C→T	0.046	L363F (CTT→TTT)	lacY_1 →	Lactose permease
OFF	R6-GF	140	1787073	Δ1 bp	0.081	coding (266/1650 nt)	yfaQ →	hypothetical protein
OFF	R6-GF	140	2528263	G→A	0.052	Q110* (CAG→TAG)	ydhJ ←	p‑hydroxybenzoic acid efflux pump subunit AaeA
OFF	R6-GF	140	2934529	G→A	0.051	P143S (CCG→TCG)	ycjX ←	hypothetical protein
OFF	R6-GF	140	2935841	Δ1 bp	0.977	coding (732/999 nt)	purR →	HTH‑type transcriptional repressor PurR
OFF	R6-GF	140	2937012	T→C	0.975	E38G (GAA→GGA)	ompG ←	Outer membrane protein G precursor
OFF	R6-GF	140	2959171	C→T	0.073	P337S (CCG→TCG)	puuA →	Gamma‑glutamylputrescine synthetase PuuA
OFF	R6-GF	140	3052666	C→T	0.06	A78V (GCG→GTG)	ispE →	4‑diphosphocytidyl‑2‑C‑methyl‑D‑erythritol kinase
OFF	R6-GF	140	3576604	C→T	0.052	A306T (GCC→ACC)	cydB ←	Cytochrome bd‑I ubiquinol oxidase subunit 2
OFF	R6-GF	140	3819301	C→G	0.06	E244D (GAG→GAC)	rhsB_5 ←	putative deoxyribonuclease RhsB
OFF	R6-GF	140	3975331	+CTGG	0.979	coding (600/1092 nt)	lacI →	Lactose operon repressor
OFF	R6-GF	140	3979151	T→G	0.886	F27C (TTC→TGC)	lacY →	Lactose permease
OFF	R6-GF	140	4297732	G→A	0.051	R88W (CGG→TGG)	cra ←	Catabolite repressor/activator
OFF	R6-GF	140	4749682	G→T	0.06	intergenic (‑76/‑207)	melA ← / → melR	Alpha‑galactosidase/Melibiose operon regulatory protein
OFF	R6-GF	140	4750010	G→A	0.028	S41N (AGC→AAC)	melR →	Melibiose operon regulatory protein
OFF	R6-GF	140	4750563	G→A	0.041	M225I (ATG→ATA)	melR →	Melibiose operon regulatory protein
OFF	R6-GF	140	4968114	G→A	0.051	Q125Q (CAG→CAA)	ftsN →	Cell division protein FtsN
ON	WT1-GF	27	1302978	C→T	0.051	G1122D (GGC→GAC)	fhaB_3 ←	Filamentous hemagglutinin
ON	WT1-GF	27	2935666	+TGCC	0.949	coding (557/999 nt)	purR →	HTH‑type transcriptional repressor PurR
ON	WT1-GF	27	2936907	T→C	0.103	E73G (GAA→GGA)	ompG ←	Outer membrane protein G precursor
ON	WT1-GF	27	2937012	T→C	0.739	E38G (GAA→GGA)	ompG ←	Outer membrane protein G precursor
ON	WT1-GF	27	3975332	Δ4 bp	0.944	coding (601‑604/1092 nt)	lacI →	Lactose operon repressor
ON	WT1-GF	112	1285432	Δ33,243 bp	0.03416	deletion	[PROKKA_01215]–[intA_1]	28 genes [PROKKA_01215],...,[intA_1]
ON	WT1-GF	112	1360830	G→A	0.052	Q403Q (CAG→CAA)	PROKKA_01295 →	Phage terminase large subunit (GpA)
ON	WT1-GF	112	1479520	G→A	0.059	A13T (GCA→ACA)	iscR →	HTH‑type transcriptional regulator IscR
ON	WT1-GF	112	1523817	G→A	0.06	G460G (GGC→GGT)	yfgC ←	TPR repeat‑containing protein YfgC precursor
ON	WT1-GF	112	1658058	T→G	0.042	C327G (TGT→GGT)	lacY_1 →	Lactose permease
ON	WT1-GF	112	1658296	Δ9 bp	0.07	coding (1217‑1225/1248 nt)	lacY_1 →	Lactose permease
ON	WT1-GF	112	1700037	G→A	0.069	P11P (CCG→CCA)	hisM →	Histidine transport system permease protein HisM
ON	WT1-GF	112	2179683	G→A	0.059	T17T (ACG→ACA)	yecC →	Arginine transport ATP‑binding protein ArtM
ON	WT1-GF	112	2935666	+TGCC	0.986	coding (557/999 nt)	purR →	HTH‑type transcriptional repressor PurR
ON	WT1-GF	112	2937012	T→C	1	E38G (GAA→GGA)	ompG ←	Outer membrane protein G precursor
ON	WT1-GF	112	2994960	G→A	0.06	P291P (CCG→CCA)	trpE →	Anthranilate synthase component 1
ON	WT1-GF	112	3025343	A→G	0.076	S86P (TCT→CCT)	rssB ←	Regulator of RpoS
ON	WT1-GF	112	3025390	A→T	0.087	L70Q (CTG→CAG)	rssB ←	Regulator of RpoS
ON	WT1-GF	112	3025481	C→T	0.1	G40R (GGG→AGG)	rssB ←	Regulator of RpoS
ON	WT1-GF	112	3255980	C→T	0.052	A68A (GCC→GCT)	etp →	Low molecular weight protein‑tyrosine‑phosphatase etp
ON	WT1-GF	112	3885382	G→C	0.148	N94K (AAC→AAG)	clpX ←	ATP‑dependent Clp protease ATP‑binding subunit ClpX
ON	WT1-GF	112	3975332	Δ4 bp	0.973	coding (601‑604/1092 nt)	lacI →	Lactose operon repressor
ON	WT1-GF	112	3979151	T→G	0.314	F27C (TTC→TGC)	lacY →	Lactose permease
ON	WT1-GF	112	3979712	T→A	0.115	L214Q (CTG→CAG)	lacY →	Lactose permease
ON	WT1-GF	112	4060705	G→A	0.056	R606H (CGT→CAT)	paoC →	Xanthine dehydrogenase molybdenum‑binding subunit
ON	WT1-GF	112	4297980	T→G	0.076	E5A (GAA→GCA)	cra ←	Catabolite repressor/activator
ON	WT1-GF	112	4461133	G→A	0.06	R262C (CGC→TGC)	PROKKA_04310 ←	hypothetical protein
ON	WT1-GF	112	4469358	C→T	0.052	C247C (TGC→TGT)	yjiM →	R‑phenyllactate dehydratase beta subunit
ON	WT1-GF	112	4621716	G→A	0.051	G201G (GGC→GGT)	amiB ←	N‑acetylmuramoyl‑L‑alanine amidase AmiB precursor
ON	WT1-GF	112	4750010	G→A	0.282	S41N (AGC→AAC)	melR →	Melibiose operon regulatory protein
ON	WT1-GF	112	5227316	C→T	0.052	R60C (CGT→TGT)	PROKKA_05037 →	hypothetical protein
ON	WT2-GF	27	2443498	G→A	0.052	R29C (CGC→TGC)	pfkB ←	6‑phosphofructokinase isozyme 2
ON	WT2-GF	27	2935666	+TGCC	0.963	coding (557/999 nt)	purR →	HTH‑type transcriptional repressor PurR
ON	WT2-GF	27	2936911	+ATA	0.813	coding (214/906 nt)	ompG ←	Outer membrane protein G precursor
ON	WT2-GF	27	2936970	Δ3 bp	0.104	coding (153‑155/906 nt)	ompG ←	Outer membrane protein G precursor
ON	WT2-GF	27	3698354	C→A	0.05	P6T (CCC→ACC)	citD →	Citrate lyase acyl carrier protein
ON	WT2-GF	27	3975331	+CTGG	0.977	coding (600/1092 nt)	lacI →	Lactose operon repressor
ON	WT2-GF	140	47576	Δ87,305 bp	0.0141346	deletion	[PROKKA_00047]–[PROKKA_00125]	79 genes [PROKKA_00047],PROKKA_00048,cbtA_1,cbeA_1,PROKKA_00051,PROKKA_00052,kicA_1,PROKKA_00054,flu_1,era_1,PROKKA_00057,PROKKA_00058,PROKKA_00059,PROKKA_00060,PROKKA_00061,PROKKA_00062,PROKKA_00063,PROKKA_00064,PROKKA_00065,PROKKA_00066,PROKKA_00067,PROKKA_00068,PROKKA_00069,PROKKA_00070,PROKKA_00071,PROKKA_00072,PROKKA_00073,PROKKA_00074,shlB_1,shlA_1,PROKKA_00077,PROKKA_00078,PROKKA_00079,PRO…
ON	WT2-GF	140	92515	C→T	0.05	R61R (CGC→CGT)	fhaB_1 →	Filamentous hemagglutinin
ON	WT2-GF	140	716508	Δ1 bp	0.07	coding (827/1488 nt)	uxaA →	Altronate dehydratase
ON	WT2-GF	140	827101	C→A	0.564	V177F (GTT→TTT)	rpoS ←	RNA polymerase sigma factor RpoS
ON	WT2-GF	140	923595	C→T	0.05	W120* (TGG→TAG)	ygdB ←	hypothetical protein
ON	WT2-GF	140	1573453	G→A	0.053	R376H (CGC→CAC)	eutG →	NAD‑dependent methanol dehydrogenase
ON	WT2-GF	140	1581979	C→T	0.056	S206S (TCG→TCA)	amiA ←	N‑acetylmuramoyl‑L‑alanine amidase AmiA precursor
ON	WT2-GF	140	2142002	C→T	0.074	T36M (ACG→ATG)	yedJ →	putative hydrolase
ON	WT2-GF	140	2935666	+TGCC	0.936	coding (557/999 nt)	ycjW →	HTH‑type transcriptional repressor PurR
ON	WT2-GF	140	2936911	+ATA	0.161	coding (214/906 nt)	ompG ←	Outer membrane protein G precursor
ON	WT2-GF	140	2937012	T→C	0.86	E38G (GAA→GGA)	ompG ←	Outer membrane protein G precursor
ON	WT2-GF	140	3025481	C→T	0.033	G40R (GGG→AGG)	rssB ←	Regulator of RpoS
ON	WT2-GF	140	3391082	A→G	0.05	E492G (GAA→GGA)	poxB →	Pyruvate dehydrogenase [ubiquinone]
ON	WT2-GF	140	3975331	+CTGG	0.896	coding (600/1092 nt)	lacI →	Lactose operon repressor
ON	WT2-GF	140	3979116	C→G	0.611	F15L (TTC→TTG)	lacY →	Lactose permease
ON	WT2-GF	140	3979151	T→C	0.182	F27S (TTC→TCC)	lacY →	Lactose permease
ON	WT2-GF	140	3979432	G→A	0.228	G121S (GGT→AGT)	lacY →	Lactose permease
ON	WT2-GF	140	4253070	C→T	0.058	R485H (CGT→CAT)	acnB ←	Aconitate hydratase 2
ON	WT2-GF	140	4749682	G→T	0.832	intergenic (‑76/‑207)	melA ← / → melR	Alpha‑galactosidase/Melibiose operon regulatory protein
ON	WT3-GF	27	47576	Δ87,305 bp	0.022961	deletion	[PROKKA_00047]–[PROKKA_00125]	79 genes [PROKKA_00047],PROKKA_00048,cbtA_1,cbeA_1,PROKKA_00051,PROKKA_00052,kicA_1,PROKKA_00054,flu_1,era_1,PROKKA_00057,PROKKA_00058,PROKKA_00059,PROKKA_00060,PROKKA_00061,PROKKA_00062,PROKKA_00063,PROKKA_00064,PROKKA_00065,PROKKA_00066,PROKKA_00067,PROKKA_00068,PROKKA_00069,PROKKA_00070,PROKKA_00071,PROKKA_00072,PROKKA_00073,PROKKA_00074,shlB_1,shlA_1,PROKKA_00077,PROKKA_00078,PROKKA_00079,PRO…
ON	WT3-GF	27	305395	G→A	0.052	G57G (GGC→GGT)	yhjE ←	Inner membrane metabolite transport protein YhjE
ON	WT3-GF	27	2935666	+TGCC	0.931	coding (557/999 nt)	purR →	HTH‑type transcriptional repressor PurR
ON	WT3-GF	27	2936907	T→C	0.092	E73G (GAA→GGA)	ompG ←	Outer membrane protein G precursor
ON	WT3-GF	27	2936911	+ATA	0.777	coding (214/906 nt)	ompG ←	Outer membrane protein G precursor
ON	WT3-GF	27	2936965	Δ9 bp	0.078	coding (152‑160/906 nt)	ompG ←	Outer membrane protein G precursor
ON	WT3-GF	27	2937012	T→C	0.045	E38G (GAA→GGA)	ompG ←	Outer membrane protein G precursor
ON	WT3-GF	27	3975331	+CTGG	0.025823	coding (600/1092 nt)	lacI →	Lactose operon repressor
ON	WT3-GF	27	3975332	Δ4 bp	0.969	coding (601‑604/1092 nt)	lacI →	Lactose operon repressor
ON	WT3-GF	27	4057917	C→T	0.062	A223V (GCT→GTT)	kdhB →	6‑hydroxypseudooxynicotine dehydrogenase complex subunit beta
ON	WT3-GF	27	4775184	G→A	0.065	A100A (GCG→GCA)	phnN →	Ribose 1,5‑bisphosphate phosphokinase PhnN
ON	WT3-GF	140	47576	Δ87,305 bp	0.0465686	deletion	[PROKKA_00047]–[PROKKA_00125]	79 genes [PROKKA_00047],PROKKA_00048,cbtA_1,cbeA_1,PROKKA_00051,PROKKA_00052,kicA_1,PROKKA_00054,flu_1,era_1,PROKKA_00057,PROKKA_00058,PROKKA_00059,PROKKA_00060,PROKKA_00061,PROKKA_00062,PROKKA_00063,PROKKA_00064,PROKKA_00065,PROKKA_00066,PROKKA_00067,PROKKA_00068,PROKKA_00069,PROKKA_00070,PROKKA_00071,PROKKA_00072,PROKKA_00073,PROKKA_00074,shlB_1,shlA_1,PROKKA_00077,PROKKA_00078,PROKKA_00079,PRO…
ON	WT3-GF	140	755755	G→A	0.265	intergenic (‑583/‑85)	stpA ← / → alaE	DNA‑binding protein StpA/L‑alanine exporter AlaE
ON	WT3-GF	140	1285432	Δ33,243 bp	0.362629	deletion	[PROKKA_01215]–[intA_1]	28 genes [PROKKA_01215],...,[intA_1]
ON	WT3-GF	140	1703097	C→T	0.06	C149Y (TGC→TAC)	yfcH ←	Epimerase family protein
ON	WT3-GF	140	1774824	G→A	0.06	V791I (GTT→ATT)	yfaL →	AIDA‑I autotransporter precursor
ON	WT3-GF	140	1873525	G→A	0.055	A74T (GCA→ACA)	lysP →	Lysine‑specific permease
ON	WT3-GF	140	1902922	A→C	0.051	K204N (AAA→AAC)	osmF →	Putative osmoprotectant uptake system substrate‑binding protein OsmF precursor
ON	WT3-GF	140	2191431	G→A	0.056	G170D (GGC→GAC)	PROKKA_02097 →	Phage tail tube protein FII
ON	WT3-GF	140	2935666	+TGCC	0.97	coding (557/999 nt)	ycjW →	HTH‑type transcriptional repressor PurR
ON	WT3-GF	140	2937012	T→C	0.982	E38G (GAA→GGA)	ompG ←	Outer membrane protein G precursor
ON	WT3-GF	140	3308167	G→A	0.057	P610L (CCG→CTG)	pepN ←	Aminopeptidase N
ON	WT3-GF	140	3407170	G→A	0.061	intergenic (‑320/+31)	potF ← / ← ybjN	Putrescine‑binding periplasmic protein precursor/Putative bacterial sensory transduction regulator
ON	WT3-GF	140	3885381	G→A	0.74	H95Y (CAT→TAT)	clpX ←	ATP‑dependent Clp protease ATP‑binding subunit ClpX
ON	WT3-GF	140	3975331	+CTGG	0.938	coding (600/1092 nt)	lacI →	Lactose operon repressor
ON	WT3-GF	140	3975332	Δ4 bp	0.021142	coding (601‑604/1092 nt)	lacI →	Lactose operon repressor
ON	WT3-GF	140	3979095	C→G	0.331	N8K (AAC→AAG)	lacY →	Lactose permease
ON	WT3-GF	140	3979151	T→C	0.23	F27S (TTC→TCC) ‡	lacY →	Lactose permease
ON	WT3-GF	140	4215696	G→T	0.053	A258D (GCT→GAT)	fhuC ←	Iron(3+)‑hydroxamate import ATP‑binding protein FhuC
ON	WT3-GF	140	4297801	C→T	0.074	G65S (GGT→AGT)	cra ←	Catabolite repressor/activator
ON	WT3-GF	140	4436132	Δ1 bp	0.057	coding (1449/1656 nt)	tsr ←	Methyl‑accepting chemotaxis protein I
ON	WT3-GF	140	4750563	G→A	0.092	M225I (ATG→ATA)	melR →	Melibiose operon regulatory protein
ON	WT4-GF	27	47576	Δ87,305 bp	0.00297322	deletion	[PROKKA_00047]–[PROKKA_00125]	79 genes [PROKKA_00047],PROKKA_00048,cbtA_1,cbeA_1,PROKKA_00051,PROKKA_00052,kicA_1,PROKKA_00054,flu_1,era_1,PROKKA_00057,PROKKA_00058,PROKKA_00059,PROKKA_00060,PROKKA_00061,PROKKA_00062,PROKKA_00063,PROKKA_00064,PROKKA_00065,PROKKA_00066,PROKKA_00067,PROKKA_00068,PROKKA_00069,PROKKA_00070,PROKKA_00071,PROKKA_00072,PROKKA_00073,PROKKA_00074,shlB_1,shlA_1,PROKKA_00077,PROKKA_00078,PROKKA_00079,PRO…
ON	WT4-GF	27	305175	C→T	0.065	A131T (GCT→ACT)	yhjE ←	Inner membrane metabolite transport protein YhjE
ON	WT4-GF	27	2115969	Δ3 bp	0.0532222	coding (294/756 nt)	PROKKA_02013 →	hypothetical protein
ON	WT4-GF	27	2153785	G→A	0.052	A35V (GCC→GTC)	fliN ←	Flagellar motor switch protein FliN
ON	WT4-GF	27	2935666	+TGCC	0.989	coding (557/999 nt)	purR →	HTH‑type transcriptional repressor PurR
ON	WT4-GF	27	2936963	Δ9 bp	0.939	coding (154‑162/906 nt)	ompG ←	Outer membrane protein G precursor
ON	WT4-GF	27	2937012	T→C	0.082	E38G (GAA→GGA)	ompG ←	Outer membrane protein G precursor
ON	WT4-GF	27	3620116	Δ1 bp	0.125	coding (475/4194 nt)	rhsB_3 ←	putative deoxyribonuclease RhsB
ON	WT4-GF	27	3975331	+CTGG	0.014263	coding (600/1092 nt)	lacI →	Lactose operon repressor
ON	WT4-GF	27	3975332	Δ4 bp	0.983	coding (601‑604/1092 nt)	lacI →	Lactose operon repressor
ON	WT4-GF	27	4200749	+G	0.056	coding (2318/2673 nt)	glnD →	Bifunctional uridylyltransferase/uridylyl‑removing enzyme
ON	WT4-GF	140	47576	Δ87,305 bp	0.00918144	deletion	[PROKKA_00047]–[PROKKA_00125]	79 genes [PROKKA_00047],PROKKA_00048,cbtA_1,cbeA_1,PROKKA_00051,PROKKA_00052,kicA_1,PROKKA_00054,flu_1,era_1,PROKKA_00057,PROKKA_00058,PROKKA_00059,PROKKA_00060,PROKKA_00061,PROKKA_00062,PROKKA_00063,PROKKA_00064,PROKKA_00065,PROKKA_00066,PROKKA_00067,PROKKA_00068,PROKKA_00069,PROKKA_00070,PROKKA_00071,PROKKA_00072,PROKKA_00073,PROKKA_00074,shlB_1,shlA_1,PROKKA_00077,PROKKA_00078,PROKKA_00079,PRO…
ON	WT4-GF	140	171037	(T)7→6	0.533	coding (451/984 nt)	epsJ_1 →	putative glycosyltransferase EpsJ
ON	WT4-GF	140	671460	+G	0.05	coding (561/879 nt)	manZ_2 ←	Mannose permease IID component
ON	WT4-GF	140	1191111	G→A	0.058	C104C (TGC→TGT)	glcE ←	putative FAD‑linked oxidoreductase
ON	WT4-GF	140	1285432	Δ33,243 bp	0.0100645	deletion	[PROKKA_01215]–[intA_1]	28 genes [PROKKA_01215],...,[intA_1]
ON	WT4-GF	140	1452025	T→A	0.053	V386D (GTC→GAC)	glrK →	Sensor histidine kinase QseE
ON	WT4-GF	140	1738621	C→T	0.062	A200T (GCT→ACT)	rbn ←	Ribonuclease BN
ON	WT4-GF	140	1836351	+CG	0.051	coding (1161/1761 nt)	yejM ←	Inner membrane protein YejM
ON	WT4-GF	140	2527315	Δ3 bp	0.052	coding (504‑506/2013 nt)	ydhK ←	p‑hydroxybenzoic acid efflux pump subunit AaeB
ON	WT4-GF	140	2549578	G→T	0.053	T337K (ACG→AAG)	malX ←	PTS system maltose‑ and glucose‑specific EIICB component
ON	WT4-GF	140	2553128	+G	0.372	coding (219/579 nt)	uidR →	HTH‑type transcriptional repressor KstR2
ON	WT4-GF	140	2935666	+TGCC	0.913	coding (557/999 nt)	purR →	HTH‑type transcriptional repressor PurR
ON	WT4-GF	140	2937012	T→C	0.905	E38G (GAA→GGA)	ompG ←	Outer membrane protein G precursor
ON	WT4-GF	140	2950569	G→T	0.063	R142S (CGT→AGT)	pspA ←	Phage shock protein A
ON	WT4-GF	140	3025508	C→T	0.422	G31R (GGA→AGA)	rssB ←	Regulator of RpoS
ON	WT4-GF	140	3230768	G→A	0.05	A85T (GCT→ACT)	rutE →	putative malonic semialdehyde reductase RutE
ON	WT4-GF	140	3259445	G→A	0.053	A131V (GCA→GTA)	appA ←	Periplasmic AppA protein precursor
ON	WT4-GF	140	3975331	+CTGG	0.73	coding (600/1092 nt)	lacI →	Lactose operon repressor
ON	WT4-GF	140	3979151	T→G	0.272	F27C (TTC→TGC)	lacY →	Lactose permease
ON	WT4-GF	140	4061306	C→T	0.083	C70C (TGC→TGT)	paoD →	XdhC and CoxI family protein
ON	WT4-GF	140	4651481	C→A	0.063	A148E (GCG→GAG)	dcuA →	Anaerobic C4‑dicarboxylate transporter DcuA
ON	WT4-GF	140	4652107	Δ10 bp	0.073	coding (1069‑1078/1302 nt)	dcuA →	Anaerobic C4‑dicarboxylate transporter DcuA
ON	WT4-GF	140	4661270	G→A	0.442	P239S (CCG→TCG)	ybiP_2 ←	Putative phosphoethanolamine transferase YbiP
ON	WT4-GF	140	4934459	G→A	0.057	A637A (GCG→GCA)	ppc →	Phosphoenolpyruvate carboxylase
ON	WT4-GF	140	5063263	C→T	0.065	A720V (GCC→GTC)	fadB →	Fatty acid oxidation complex subunit alpha
ON	WT5-GF	27	47576	Δ87,305 bp	0.00966434	deletion	[PROKKA_00047]–[PROKKA_00125]	79 genes [PROKKA_00047],PROKKA_00048,cbtA_1,cbeA_1,PROKKA_00051,PROKKA_00052,kicA_1,PROKKA_00054,flu_1,era_1,PROKKA_00057,PROKKA_00058,PROKKA_00059,PROKKA_00060,PROKKA_00061,PROKKA_00062,PROKKA_00063,PROKKA_00064,PROKKA_00065,PROKKA_00066,PROKKA_00067,PROKKA_00068,PROKKA_00069,PROKKA_00070,PROKKA_00071,PROKKA_00072,PROKKA_00073,PROKKA_00074,shlB_1,shlA_1,PROKKA_00077,PROKKA_00078,PROKKA_00079,PRO…
ON	WT5-GF	27	1558205	+TGG	0.055	coding (1894/1980 nt)	aegA →	Glutamate synthase [NADPH] small chain
ON	WT5-GF	27	2559016	G→A	0.051	G300G (GGC→GGT)	ydgA ←	hypothetical protein
ON	WT5-GF	27	2935168	C→G	0.098	S20* (TCA→TGA)	purR →	HTH‑type transcriptional repressor PurR
ON	WT5-GF	27	2935520	(T)6→5	0.863	coding (411/999 nt)	purR →	HTH‑type transcriptional repressor PurR
ON	WT5-GF	27	2935666	+TGCC	0.071	coding (557/999 nt)	purR →	HTH‑type transcriptional repressor PurR
ON	WT5-GF	27	2936911	+ATA	0.927	coding (214/906 nt)	ompG ←	Outer membrane protein G precursor
ON	WT5-GF	27	2936963	Δ9 bp	0.202	coding (154‑162/906 nt)	ompG ←	Outer membrane protein G precursor
ON	WT5-GF	27	3975331	+CTGG	0.022301	coding (600/1092 nt)	lacI →	Lactose operon repressor
ON	WT5-GF	27	3975332	Δ4 bp	0.971	coding (601‑604/1092 nt)	lacI →	Lactose operon repressor
ON	WT5-GF	27	4620467	T→C	0.068	S169G (AGC→GGC)	mutL ←	DNA mismatch repair protein MutL
ON	WT5-GF	27	5219729	Δ1 bp	0.051	coding (44/651 nt)	PROKKA_05028 →	hypothetical protein
ON	WT5-GF	140	47576	Δ87,305 bp	0.0295151	deletion	[PROKKA_00047]–[PROKKA_00125]	79 genes [PROKKA_00047],PROKKA_00048,cbtA_1,cbeA_1,PROKKA_00051,PROKKA_00052,kicA_1,PROKKA_00054,flu_1,era_1,PROKKA_00057,PROKKA_00058,PROKKA_00059,PROKKA_00060,PROKKA_00061,PROKKA_00062,PROKKA_00063,PROKKA_00064,PROKKA_00065,PROKKA_00066,PROKKA_00067,PROKKA_00068,PROKKA_00069,PROKKA_00070,PROKKA_00071,PROKKA_00072,PROKKA_00073,PROKKA_00074,shlB_1,shlA_1,PROKKA_00077,PROKKA_00078,PROKKA_00079,PRO…
ON	WT5-GF	140	852157	T→G	0.069	T72P (ACC→CCC)	cysJ_1 ←	Sulfite reductase [NADPH] flavoprotein alpha‑component
ON	WT5-GF	140	1658145	A→T	0.07	S356C (AGT→TGT)	lacY_1 →	Lactose permease
ON	WT5-GF	140	1658289	C→T	0.099	Q404* (CAA→TAA)	lacY_1 →	Lactose permease
ON	WT5-GF	140	2123563	G→A	0.076	K127K (AAG→AAA)	PROKKA_02022 →	Fibronectin type III protein
ON	WT5-GF	140	2292484	G→A	0.057	C66C (TGC→TGT)	PROKKA_02216 ←	YqaJ‑like viral recombinase domain protein
ON	WT5-GF	140	2481596	G→A	0.056	R109H (CGC→CAC)	ydiJ →	putative FAD‑linked oxidoreductase
ON	WT5-GF	140	2589011	G→A	0.05	L59L (CTG→TTG)	ynfF ←	putative dimethyl sulfoxide reductase chain YnfF precursor
ON	WT5-GF	140	2817096	C→T	0.054	A715A (GCG→GCA)	hrpA ←	ATP‑dependent RNA helicase HrpB
ON	WT5-GF	140	2935168	C→G	0.944	S20* (TCA→TGA)	purR →	HTH‑type transcriptional repressor PurR
ON	WT5-GF	140	2937012	T→C	0.993	E38G (GAA→GGA)	ompG ←	Outer membrane protein G precursor
ON	WT5-GF	140	3024725	G→A	0.244	Q292* (CAG→TAG)	rssB ←	Regulator of RpoS
ON	WT5-GF	140	3025553	C→T	0.277	E16K (GAG→AAG)	rssB ←	Regulator of RpoS
ON	WT5-GF	140	3025585	A→G	0.073	L5S (TTG→TCG)	rssB ←	Regulator of RpoS
ON	WT5-GF	140	3405720	G→A	0.054	intergenic (‑77/+18)	potG ← / ← potF	Spermidine/putrescine import ATP‑binding protein PotA/Putrescine‑binding periplasmic protein precursor
ON	WT5-GF	140	3628776	C→T	0.067	R113C (CGC→TGC)	kdpE →	KDP operon transcriptional regulatory protein KdpE
ON	WT5-GF	140	3817041	C→T	0.082	G998S (GGC→AGC)	rhsB_5 ←	putative deoxyribonuclease RhsB
ON	WT5-GF	140	3975331	+CTGG	0.926	coding (600/1092 nt)	lacI →	Lactose operon repressor
ON	WT5-GF	140	3979151	T→G	0.867	F27C (TTC→TGC)	lacY →	Lactose permease
ON	WT5-GF	140	3979712	T→A	0.506	L214Q (CTG→CAG)	lacY →	Lactose permease
ON	WT5-GF	140	4749682	G→T	0.42	intergenic (‑76/‑207)	melA ← / → melR	Alpha‑galactosidase/Melibiose operon regulatory protein
ON	WT5-GF	140	4927210	Δ1 bp	0.05	coding (195/918 nt)	oxyR ←	Hydrogen peroxide‑inducible genes activator
ON	WT6-GF	27	563275	G→A	0.05	G767S (GGC→AGC)	yhdP →	hypothetical protein
ON	WT6-GF	27	900050	G→A	0.055	P68P (CCG→CCA)	fucU →	L‑fucose mutarotase
ON	WT6-GF	27	2057671	G→A	0.066	Q534* (CAA→TAA)	pduC ←	Propanediol dehydratase large subunit
ON	WT6-GF	27	2204437	T→C	0.061	S136G (AGC→GGC)	PROKKA_02115 ←	Phage major capsid protein, P2 family
ON	WT6-GF	27	2935666	+TGCC	0.982	coding (557/999 nt)	purR →	HTH‑type transcriptional repressor PurR
ON	WT6-GF	27	2937012	T→G	0.948	E38A (GAA→GCA)	ompG ←	Outer membrane protein G precursor
ON	WT6-GF	27	2941875	C→T	0.062	L122L (CTG→CTA)	ycjS ←	putative oxidoreductase YcjS
ON	WT6-GF	27	3974802	C→T	0.991	S24F (TCT→TTT)	lacI →	Lactose operon repressor
ON	WT6-GF	27	3978446	C→T	0.05	A834V (GCG→GTG)	lacZ →	Beta‑galactosidase
