# Supplementary material for: Evolution of Escherichia coli strains under competent or compromised adaptive immunity
Source: PLoS Pathog. 2025 Apr 24;21(4):e1012442. doi: 10.1371/journal.ppat.1012442 (PMC12021133; doi:10.1371/journal.ppat.1012442)
Supplement: S7 Table — (XLSX) [file ppat.1012442.s014.xlsx]

## Sheet: Table S7
Strain	State	Survivalpercent
B1_WTGFP	Ancestor	33.15
B1_WTGFP	Ancestor	29.65
B1_WTGFP	Ancestor	28.42
B1_rssBKOGFP	rssBKO	56.32
B1_rssBKOGFP	rssBKO	48.81
B1_rssBKOGFP	rssBKO	55.68
B1_evolved1GFP	Evolved	54.95
B1_evolved2GFP	Evolved	48.56
B1_evolved3GFP	Evolved	65.85
B1_evolved4GFP	Evolved	70.27
B1_evolved5GFP	Evolved	59.41
B1_evolved6GFP	Evolved	53.89
B1_evolved7GFP	Evolved	74.84
B1_evolved8GFP	Evolved	67.61
B1_evolved9GFP	Evolved	71.45
B1_evolved10GFP	Evolved	77.04
