# Supplementary material for: Evolution of Escherichia coli strains under competent or compromised adaptive immunity
Source: PLoS Pathog. 2025 Apr 24;21(4):e1012442. doi: 10.1371/journal.ppat.1012442 (PMC12021133; doi:10.1371/journal.ppat.1012442)
Supplement: S8 Table — (XLSX) [file ppat.1012442.s015.xlsx]

## Sheet: Table S8
Mouse Number	day of competition	Competitive index of rssBKO vs wild-type B1 strain	SE
mouse 1	0	0	0
mouse 1	1	-2.39894	0.126199
mouse 1	3	-4.16824	0.281245
mouse 1	6	-5.03228	0.362655
mouse 1	7	-4.91599	0.543291
mouse 1	8	-5.09394	0.441101
mouse 1	9	-5.53439	0.352551
mouse 1	10	-5.43468	0.127491
mouse 1	12	-5.21152	0.252473
mouse 1	15	-5.43552	0.0811086
mouse 1	19	-4.14953	0.192744
mouse 1	22	-4.45497	0.183302
mouse 1	24	-4.53895	0.214404
mouse 2	0	0	0
mouse 2	1	-2.27584	0.0446627
mouse 2	3	-3.86116	0.255246
mouse 2	6	-5.27942	0.364668
mouse 2	7	-5.24359	0.249512
mouse 2	8	-5.80163	0.24932
mouse 2	9	-7.77772	0.161986
mouse 2	10	-5.82962	0.153661
mouse 2	12	-5.58172	0.179432
mouse 2	15	-6.73301	0.461171
mouse 2	19	-6.44175	0.143256
mouse 2	22	-6.36014	0.229797
mouse 2	24	-6.89045	0.0197594
mouse 3	0	0	0
mouse 3	1	-1.61662	0.124292
mouse 3	3	-3.14528	0.290258
mouse 3	6	-1.35836	0.117978
mouse 3	7	-1.45145	0.0713135
mouse 3	8	-1.47376	0.0323499
mouse 3	9	-2.17722	0.0452827
mouse 3	10	-1.64632	0.141063
mouse 3	12	-1.72306	0.128527
mouse 3	15	-2.09193	0.0413909
mouse 3	19	-2.54791	0.0861727
mouse 3	22	-2.02557	0.21294
mouse 3	24	-1.6896	0.0653845
mouse 4	0	0	0
mouse 4	1	-0.4609	0.174268
mouse 4	3	-3.17316	0.0460603
mouse 4	6	-4.23852	0.317788
mouse 4	7	-4.39144	0.0965194
mouse 4	8	-4.48596	0.0671678
mouse 4	9	-5.03633	0.157064
mouse 4	10	-4.84884	0.446852
mouse 4	12	-3.91142	0.276857
mouse 4	15	-4.36942	0.104024
mouse 4	19	-2.6504	0.183149
mouse 4	22	-2.50538	0.0822625
mouse 4	24	-2.58614	0.0915157
