# Supplementary material for: Evolution of Escherichia coli strains under competent or compromised adaptive immunity
Source: PLoS Pathog. 2025 Apr 24;21(4):e1012442. doi: 10.1371/journal.ppat.1012442 (PMC12021133; doi:10.1371/journal.ppat.1012442)
Supplement: S9 Table — (XLSX) [file ppat.1012442.s016.xlsx]

## Sheet: Table S9
Mouse Number	Day Post-gavage	Mean IgA (ug/ml)	SD IgA
mouse 1	1	47.6589	0.686993
mouse 1	3	63.5246	0.883613
mouse 1	6	66.5934	3.36104
mouse 1	7	83.6496	4.60716
mouse 1	8	81.0479	0.274509
mouse 1	9	63.2329	4.63262
mouse 1	10	86.0907	1.88354
mouse 1	12	130.512	26.8803
mouse 1	15	149.194	1.6428
mouse 1	19	147.891	4.013
mouse 1	22	73.3724	1.70255
mouse 1	24	106.591	1.56079
mouse 2	1	36.2257	1.19826
mouse 2	3	40.9137	2.63429
mouse 2	6	44.7629	1.64467
mouse 2	7	71.0951	4.32417
mouse 2	8	49.4783	0.437845
mouse 2	9	77.9415	0.194032
mouse 2	10	94.7889	7.20838
mouse 2	12	113.594	3.97853
mouse 2	15	107.413	6.23317
mouse 2	19	69.807	5.30413
mouse 2	22	199.271	1.3253
mouse 2	24	87.2424	2.0516
mouse 3	1	47.6534	0.844727
mouse 3	3	69.2853	0.494684
mouse 3	6	30.995	3.28943
mouse 3	7	99.0898	0.464893
mouse 3	8	73.1443	0.223874
mouse 3	9	89.226	2.60737
mouse 3	10	94.9298	3.89588
mouse 3	12	94.3957	1.64321
mouse 3	15	76.4303	4.81272
mouse 3	19	90.1249	0.720639
mouse 3	22	64.6023	0.570675
mouse 3	24	101.689	2.90669
mouse 4	1	41.6945	0.536952
mouse 4	3	52.9112	1.24703
mouse 4	6	65.3961	1.04377
mouse 4	7	80.9243	0.615061
mouse 4	8	70.0921	0.753636
mouse 4	9	81.6458	1.16666
mouse 4	10	83.1711	1.61043
mouse 4	12	99.8975	4.02376
mouse 4	15	89.9513	5.83137
mouse 4	19	89.0421	2.10226
mouse 4	22	66.553	0.352431
mouse 4	24	82.1808	1.31359
